# Supplementary material for: Identification of Key Differentially Expressed mRNAs, miRNAs, lncRNAs, and circRNAs for Xp11 Translocation Renal Cell Carcinoma (RCC) Based on Whole-Transcriptome Sequencing
Source: Genes (Basel). 2023 Mar 15;14(3):723. doi: 10.3390/genes14030723 (PMC10047933; doi:10.3390/genes14030723)
Supplement: Supplementary file 1 [file genes-14-00723-s001.zip]

Archive with 1 entries (1 files):
- genes-2256514-supplementary.xls
