# Supplementary material for: Identification of Key Differentially Expressed mRNAs, miRNAs, lncRNAs, and circRNAs for Xp11 Translocation Renal Cell Carcinoma (RCC) Based on Whole-Transcriptome Sequencing
Source: Genes (Basel). 2023 Mar 15;14(3):723. doi: 10.3390/genes14030723 (PMC10047933; doi:10.3390/genes14030723)
Supplement: Supplementary file 1 [file genes-14-00723-s001.zip › genes-2256514-supplementary.xls]

probset	XP11_RCC_Tissue_1	XP11_RCC_Tissue_2	XP11_RCC_Tissue_3	XP11_RCC_Tissue_4	XP11_RCC_Tissue_5	Adjacent_normal_tissue_1	Adjacent_normal_tissue_2	Adjacent_normal_tissue_3	Adjacent_normal_tissue_4	Adjacent_normal_tissue_5
AFFX-BkGr-GC03_st	-0.420185557649589	-0.258345600454673	-0.241182725813525	-0.0189551139089177	-0.21958206258763	0.0588006428874313	-0.382765863438418	0.0543046027917013	-0.0349592939957841	-0.161769577671834
AFFX-BkGr-GC04_st	-0.264934120188528	-0.321795557773499	-0.225836876799516	0.0441716337555517	-0.082964620037447	-0.0592003758950425	-0.134866186400882	-0.0289540150559696	-0.00958501415505553	-0.111210339282448
AFFX-BkGr-GC05_st	-0.284722050010065	-0.298980749435321	-0.225063076136522	-0.0224372856192509	-0.0943850208953049	0.0284333284670069	-0.123147114354361	-0.105416537055658	-0.0555627303657285	-0.166414425609831
AFFX-BkGr-GC06_st	-0.270063604385994	-0.308713135967373	-0.190149532660171	0.0356634986611408	-0.118210353802979	0.00873826752063778	-0.114158145139901	-0.061106724590681	0.00445605003984437	-0.16909748954627
AFFX-BkGr-GC07_st	-0.271974757718776	-0.321842897782699	-0.198124006134921	-0.00495079685306715	-0.0979939343536745	-0.0025591625026461	-0.0897430291165775	-0.0337856489287341	-0.0199377300836281	-0.167673818821345
AFFX-BkGr-GC08_st	-0.260287026838461	-0.2805016623955	-0.151456079055528	0.0296517052562576	-0.0378452465613414	0.0325553555505751	-0.0943438111428339	-0.0827857259613033	0.0159508300687047	-0.131434774860242
AFFX-BkGr-GC09_st	-0.234432411415183	-0.267489892335109	-0.161547211125985	0.0627987187000328	-0.0552050610557618	0.0373263857640384	-0.0612909100180558	-0.0353199260432905	-0.00487223856053298	-0.108972242846894
AFFX-BkGr-GC10_st	-0.166124471997301	-0.206951007167572	-0.120143407251297	0.100172428521615	0.0970376392096186	0.111752315793618	0.00999755344126107	0.107352687694071	0.0665535165577795	-0.0164919580684059
AFFX-BkGr-GC11_st	-0.116466148656507	-0.156908416022276	-0.0734282889017481	0.143126320760183	0.0886118354650329	0.193667284841952	0.0346921289961988	0.155805565299628	0.119971148634621	0.0141808821182586
AFFX-BkGr-GC12_st	-0.0345218395660465	-0.0750259919609616	-0.00223922640357327	0.177578454665194	0.112806077181263	0.333250570305064	0.216697962286081	0.193871466931796	0.330507582094651	0.144645448739745
AFFX-BkGr-GC13_st	0.12460544591894	0.0870501010754944	0.132019563686324	0.304488001875743	0.216980661378948	0.510777952721711	0.404951082621451	0.420870518592208	0.493606587327491	0.335624716445458
AFFX-BkGr-GC14_st	0.282886214346829	0.259597143187682	0.297526629618725	0.548467224315721	0.397177339561206	0.86385137365223	0.683929399322827	0.680103234705115	0.599823720000707	0.612938443908549
AFFX-BkGr-GC15_st	0.563633973913139	0.510197102716825	0.551092256459602	0.722047919493497	0.643682102177919	1.35050203323887	0.992423721042517	1.01302567912071	1.08355855738895	0.963535220599317
AFFX-BkGr-GC16_st	1.1353802217009	1.0134118921752	1.03348084101155	1.26060852291551	1.1817598295658	2.14903253487702	1.84596201527896	1.8829331402674	2.03962015656749	1.73231687645335
AFFX-BkGr-GC17_st	1.55234396582215	1.5377750819036	1.52447308550779	1.79741803738222	1.71313974694796	2.63936102356261	2.3516687414185	2.35709216577651	2.37624030597751	2.23046608927979
AFFX-BkGr-GC18_st	2.13705286799886	2.10094478248171	2.15302688682959	2.50631444427519	2.37111057186143	3.4716908553627	3.18493822920297	3.17334383700656	3.16969043949822	3.03116982578936
AFFX-BkGr-GC19_st	2.74674395575614	2.5755812105321	2.69182919428418	3.24172472048007	2.99480960781771	4.08031385693646	3.70687248534972	3.7103421828091	3.81007635173154	3.7409540918362
AFFX-BkGr-GC20_st	3.00939295733188	2.99769959515046	3.02779353499851	3.66983287577099	3.46447111168125	4.40673137029967	4.08737181933364	4.06005694262609	4.15875380293005	4.02513694925882
AFFX-BkGr-GC21_st	3.34646209477047	3.21488505127029	3.34213003022403	3.98664340393266	3.767541377529	4.64672751537148	4.4037527270063	4.2709734285856	4.44809173279758	4.32347863408278
AFFX-BkGr-GC22_st	3.88382945558575	3.94850825022346	4.00658646379371	4.77205589435901	4.50025236119963	5.31172800177541	5.02903298445909	4.89819340361001	4.98075640707488	4.90614192532739
AFFX-BkGr-GC23_st	3.96541969192709	4.11665396907642	4.13169288438133	5.00649944501991	4.83765579516221	5.31181271938191	5.08686624097588	4.95154175449594	5.06379499300299	4.9947705242006
AFFX-BkGr-GC24_st	3.75471484139366	4.04544784032385	4.0235823797247	5.01565215361237	4.83767822277638	5.12170050765941	4.95825682189563	4.7590958449471	4.85889505837097	4.86540524653439
AFFX-BkGr-GC25_st	3.71669602509616	3.40040426131984	3.53849589624152	4.86432684134275	4.73666588011152	4.61659541942897	4.54442100277962	4.48798677223216	4.04325855863012	4.54903790371475
AFFX-r2-Bs-dap-5_st	6.44906604533301	6.05838277162091	7.02198247100285	7.37074651671087	7.23421501477139	7.48977074494403	7.19590058425315	7.31555477258464	7.26401300339611	7.21859113066945
AFFX-r2-Bs-lys-5_st	1.26545117254513	0.80917110705211	2.16295670695112	2.72530078529905	1.60719809502903	2.1480100540182	2.15124613801216	2.69333692470956	2.74573480137551	2.69333692470956
AFFX-r2-Bs-phe-5_st	3.95136235521383	3.68623700992705	4.44675275907754	4.76971384489315	4.65193924806051	5.12427534741165	4.721976143834	4.83611305445138	4.64865208641656	4.96276221913853
AFFX-r2-Bs-thr-5_s_st	4.22867716117566	3.93563920377948	4.44091047224535	5.46903587720025	4.92244090546515	5.57609811440867	5.88449531820782	4.99365967748883	5.4975281846027	5.46966844717331
AFFX-r2-Ec-bioB-5_at	6.12866645268316	5.68301845473306	5.58931242148203	7.46623329914984	7.18399333234162	8.10959078563759	7.45540634466541	7.59423220851255	7.691432236238	7.31317761971155
AFFX-r2-Ec-bioC-5_at	7.51680610879346	7.29914921646425	7.25182636806941	8.79968424387043	8.65410346496692	9.4006883788778	8.73515368642671	8.93115228842012	8.95318174559207	8.71255113490492
AFFX-r2-Ec-bioD-5_at	9.25948524940014	9.1516207425261	9.09119452623245	9.93412033927182	9.95867613059544	10.5661867738762	10.0224122118235	10.0692547698604	10.1926191587813	9.85134405466449
AFFX-r2-P1-cre-5_at	10.9567920679512	10.7759279047199	10.7929414424753	11.1449756182057	11.2165540516569	11.5056020321013	11.2452230879501	11.2570921237186	11.3457394262594	11.0842217606651
ERCC-00002_st	1.7308087283629	1.50706491201179	1.56549684478028	1.34284143465692	1.67786853203967	1.9409798724302	2.46910495825391	2.09676126186503	2.32518569789403	2.50155673584877
ERCC-00003_st	-0.158075913180351	-0.0386457685256215	-0.152436627609506	-0.0481140531993364	-0.0435363380668825	0.0725669975657973	0.0758874181157953	0.0690137277120306	0.123778705183311	0.0990690816125578
ERCC-00004_st	0.109856795950028	0.36023378820531	0.425972397150172	0.609704832293275	0.233504017430867	0.65258124356299	0.196228919945082	0.343017858577497	0.096004853947979	0.513943203342742
ERCC-00009_st	0.119206087507665	0.252969496471761	0.298698830370576	0.308523402443478	0.356745884330048	0.343594234195041	0.260586109030085	0.228845851736776	0.14040264555709	0.129564026036269
ERCC-00012_st	0.999901365078007	0.86591493567176	1.06777002359245	1.47618619392834	0.911159750717738	1.84675501407889	1.59551444564014	1.36635424501113	1.66019473495259	1.55643845442436
ERCC-00013_st	-0.0310687680595338	0.244052508698547	-0.0311188300166589	0.22911117003313	-0.227165525613779	0.0884462812644676	0.35664916225394	0.791022283640995	0.520339174369547	0.226864542191208
ERCC-00014_st	6.4066681266892	6.25830696788007	7.01510143012181	7.61261742281474	7.38449091748748	7.83973780744921	7.55463402895971	7.4362783809656	7.40458869145956	7.55193567561748
ERCC-00016_st	0.810855495243424	0.903005901711887	0.625865558256643	1.16068893688519	0.669291606226749	1.63385708904541	1.08481969113651	0.81725189624493	0.835034969415095	0.86998769120898
ERCC-00017_st	1.44304140055797	1.06335148054872	1.04407630985038	1.08589699020244	1.71901517065995	1.80781346441208	1.70586499480115	1.69305429871506	2.2796749434446	1.55769105347769
ERCC-00019_st	0.369132893775576	0.416704184048628	0.239150659202976	0.489282015515624	0.608441010602988	0.848811747993231	0.788107556001518	0.71288475713415	0.94114361965903	0.998816122669017
ERCC-00022_st	-0.159132348237477	0.0255941901966265	0.102433314504856	0.107959032611572	0.112587455498581	0.482590730457047	0.166484053197587	0.443923004996419	0.198890134448414	0.0482609328234979
ERCC-00024_st	1.37733509742633	1.36553286726499	1.51081952161276	1.14156447018956	1.01305015131089	1.90106791093041	1.82605616092453	1.37247473601053	1.34835812497455	2.15348216382564
ERCC-00025_st	0.205331666091314	0.27722572812745	0.294906950469815	0.172085807746547	0.347843862425713	0.494546837254565	0.118914605535802	0.426320247849597	0.349653994601115	0.336858380658362
ERCC-00028_st	1.75139443535759	1.71765279704818	1.70442222601182	1.69543175055182	1.70721111229321	2.18451085259278	1.51019777461291	2.61314021849469	1.87517472785436	2.14518639494502
ERCC-00031_st	0.560262121445778	0.706437052776259	0.560310116989745	0.482201798244229	1.3958035246096	1.09180663193375	0.65023056015879	1.58791324122227	0.944394127991777	0.779230407974877
ERCC-00033_st	0.558725221303415	0.561867800185103	0.533787138402305	0.806421907763348	0.972597654268291	0.385913405559306	0.772940432754988	0.883966638972271	0.925031178242036	0.556653425424117
ERCC-00034_st	0.107285053225267	-0.00396677741049006	-0.0429910563430366	-0.069910153194195	0.114991078923128	0.429976056420667	0.758928422198698	0.169020875847935	0.171091089768085	0.149357411191565
ERCC-00035_st	0.788558853080592	0.584945350423202	0.907576193989583	1.04419936849217	1.08952995621584	1.44065219926651	1.4198803548959	1.35295384685039	1.39555686081865	1.58308489580014
ERCC-00039_st	1.10756914335417	1.25350600586761	1.36358547243239	1.13050858673581	1.10147570718425	1.46362618054299	1.27956561934439	1.59104915202489	2.04666671703206	1.72775215276277
ERCC-00040_st	0.773649197647328	0.521456360179164	0.938781655838042	0.722439618801671	0.908693325447308	1.42897462381488	1.60172899893135	1.39829630004444	1.17003257290124	1.1654398319536
ERCC-00041_st	1.36920693919492	1.24104486972129	0.927924790875642	1.36468909585974	1.29390373819836	2.21230013130234	1.56084490909798	1.63800334706453	1.72590761435611	1.81519299980595
ERCC-00042_st	-0.179782695980514	-0.29556360071176	-0.134841474888441	-0.0418739732105298	0.16847287951341	-0.175284378854348	0.186604939496129	-0.0565107551395412	-0.00951335718452652	-0.173196337298999
ERCC-00043_st	-0.097477908629725	0.0480834196521221	-0.195267631019772	0.101265785807204	0.0312229917710389	0.282563473652586	-0.0331744558036335	0.0162653636959616	-0.0769674595804095	0.0762948502820231
ERCC-00044_st	0.602892944599263	0.478976624823285	0.519434435164922	0.801321742571007	0.932014002343791	1.10908024254762	0.737874385752415	1.46939285905147	0.96808353669687	0.877801249114483
ERCC-00046_st	0.873156618983902	0.831782211476307	1.05787825779447	0.891756171455022	0.995849792694395	1.3029076852826	0.811867774404	0.945296763653903	0.778544413023334	1.17449903514505
ERCC-00048_st	1.79222006945636	1.64976442861156	1.4872256229341	1.81100227987966	1.68397568797035	2.20673893676597	2.35674347829826	2.00441362121546	2.43117544757636	2.19128059905522
ERCC-00051_st	0.35255058621703	0.700848723863168	0.349229963946439	0.559611944134048	0.726624294580713	0.694376268942377	0.663456328107993	0.558345243251336	0.685084138518185	0.688419281587481
ERCC-00053_st	-0.125574916091005	-0.0696774903208263	0.0514233483903556	0.360649371945668	0.331887483562748	0.118977096155978	0.150213092346621	0.238099493779869	0.0682998314989687	0.205960704982344
ERCC-00054_st	0.708341823584442	0.788698934527801	0.606976221982565	1.26188279813059	1.27599635120528	1.52164305484725	1.08914225940817	1.52040784866881	1.845962331701	1.45326329245265
ERCC-00057_st	0.938068564381732	0.730820490921954	0.812459643259303	0.704372472220816	0.747930105240532	0.943024189538427	0.630613729365385	0.942089119650309	1.1945246621741	1.05313741591455
ERCC-00058_st	0.291175920341981	0.512432865480934	0.520553234604477	0.338840699425185	0.383505749460662	0.325771079636735	0.605254739970115	0.699363528909758	0.814199716616736	0.789202667653552
ERCC-00059_st	0.0656097621755291	0.0742759646520958	-0.0564899222910417	-0.186775545780237	-0.0292117005902237	0.677552401896907	0.262787264534544	0.669962208989565	0.526095746828885	0.168831873320876
ERCC-00060_st	-0.231298819193648	-0.105993229029831	-0.230463241942996	-0.100251492554815	0.0102087895575392	-0.0125905761542263	0.262230578599466	0.0235257268068695	0.0453200834378992	-0.1755010477277
ERCC-00061_st	1.48021638838841	1.68169800111534	1.38034959301845	1.78580482262166	2.38614255628065	2.25382956140905	2.06827195622509	2.05903982311188	2.13766888115518	1.6432253503668
ERCC-00062_st	-0.242096852592999	-0.35502020267862	-0.0936557063139167	0.356715227688279	-0.00822042521704619	0.148111876747654	-0.343823692733057	-0.119598681929615	-0.101859955219334	0.116032405529533
ERCC-00067_st	0.959851291758059	0.957991502771704	1.01678828525481	0.653720812672506	0.851126328521718	1.56112788122529	1.79803152586387	1.31191378112169	1.47788446088006	1.96908323441727
ERCC-00069_st	0.43131926911588	0.788684506921195	0.448613857088919	1.08595857311661	1.06085471075552	1.02859092001807	1.65205454352512	1.00976150923637	1.15712316863972	1.18807311856258
ERCC-00071_st	0.48740079037697	0.576546054843237	0.535794770592891	0.669340259815549	0.622053429797645	1.07970221460547	0.525481088162353	0.9711445802368	0.733007927310572	0.76611253252144
ERCC-00073_st	0.0673545723433535	0.0894995555739523	0.121828728183977	0.0385359487710078	0.103484644384998	0.202018032952557	0.182771096733769	0.362990507762185	0.256735538659214	0.323516627882034
ERCC-00074_st	0.179509004136766	0.109802002703848	0.338968984349911	0.795044923548153	0.0784324849485307	0.127627080406469	0.301455729155053	0.580823476350958	0.202243468458177	0.185124438857252
ERCC-00075_st	1.10834782324871	1.7263602478329	1.48375096000441	1.83962563735778	1.79410536251833	1.35766235052917	1.48670435630605	1.35269084684792	1.52986013523385	1.59257729813615
ERCC-00076_st	0.637896572606417	0.747901109717785	0.84357931570494	1.39421861813584	0.632870551171024	0.976529731090234	0.930958867984549	1.08080405568218	1.57979825528512	0.884796673772096
ERCC-00077_st	-0.173880910027704	0.270667059597456	0.0860979814235057	0.494060236751166	0.401883445886283	0.334143460572006	0.545621293928165	0.36975732054653	0.328438542377697	0.403404923486076
ERCC-00078_st	0.199103320972179	0.300986251207508	-0.0670778516956355	0.222859067405782	0.367676821671936	0.310828383540455	0.357209325942284	0.406377446907065	0.891213858647084	0.643413583208461
ERCC-00079_st	0.586832486909648	0.420813311036055	0.0434001798600783	0.442210491878821	0.595795861422464	1.3181461395878	1.01141525645515	0.709380684866816	0.686857554226776	0.89573244504552
ERCC-00081_st	2.17057848843071	2.12974774423801	1.60723839705261	2.43761816129332	2.12098679978247	3.05241408688554	3.02022072703452	3.30010192661094	2.78198428677742	3.09115862175591
ERCC-00083_st	1.32696557387035	1.92515169676117	1.51405685283618	2.54985103157214	1.81403011202487	1.98162787506109	1.69068863408295	1.46387788814755	1.77977809557	1.65312662661153
ERCC-00084_st	0.0620331844184926	0.0429534530696061	0.304041311486128	0.327263581028121	0.325499474774578	1.55248987705002	0.37749201228527	0.506555988187955	0.627785420394249	0.120398957871589
ERCC-00085_st	0.6461334166344	0.636307695286786	0.652591264198151	1.0175551641118	1.05283507581492	1.08523566662142	1.26843030409741	1.49432180576449	1.82001879385305	1.39271953918165
ERCC-00086_st	1.67690728074534	1.41679122567105	1.28181852063997	1.60731700993238	1.55316590669617	1.97037005330146	1.76144508104146	2.13703647575159	1.67200206308104	1.62225850532232
ERCC-00092_st	0.313974653317471	0.399397885215348	0.466231597239314	1.27084673776201	0.65882438597116	1.05413940653017	0.650314701757118	0.553345486788602	1.2646661790674	0.351705020742785
ERCC-00095_st	-0.0825963458014784	-0.144450228569259	-0.156044145378255	0.00252645639892931	-0.0765494050379392	0.0674267978060016	0.45248651878858	-0.0527596418082436	0.12243713953626	0.102469949495004
ERCC-00096_st	0.904835882811089	0.59757473937017	0.816610830131196	1.09475082608385	0.890889132377073	1.21457120378378	1.1099479186902	1.43597533360401	1.75191109124195	1.80201817307534
ERCC-00097_st	1.3481670147225	1.49976076160309	1.33377588625062	2.31617450851307	2.01126101095891	1.78809765543011	2.21408614698249	1.48253892827708	2.1686766875828	1.96395902732585
ERCC-00098_st	0.79309365723241	0.714445657833305	0.440495346032597	1.49555340924433	0.710411834101059	1.94896343761648	0.999642675015188	1.36884020726943	0.871014859327533	1.64279242271607
ERCC-00099_st	4.31668677051179	4.02797166212919	4.72937152102391	5.42173634432941	5.04897969977756	5.60943252620177	5.53364497823666	5.35925731247488	5.29854722493634	5.23651558822463
ERCC-00104_st	1.44179913629421	1.70953283902349	1.70326803205856	2.87621775543566	2.59212658044762	2.3720269177771	2.62793958555434	2.08347144055692	1.89117634153031	2.24195104855555
ERCC-00108_st	-0.0696636668709642	-0.140428857318138	0.03396431784662	0.0828814289802177	0.0678138421902	0.151468543616008	0.228906451477948	0.113478363621264	0.691668929045109	0.398088660522823
ERCC-00109_st	0.671865570144117	0.484423060156347	0.887722729709005	1.12248109999958	0.501544144991753	1.40937118017959	1.35025625791424	1.41174175024476	0.687263909069364	1.07048636488535
ERCC-00111_st	-0.136817234544048	0.10328971676704	0.0815648325855897	0.0680768146693533	0.301138356516202	-0.0481559654683152	0.332099658289346	0.373089067058573	0.128365358258027	0.408533709789493
ERCC-00112_st	0.133527841483897	-0.0615761060011435	0.350964401624599	0.373683632407791	0.466619994929902	0.829566142070238	0.442346288656564	0.601032666485612	0.670815033881443	0.424271002632006
ERCC-00113_st	1.62622842221321	1.52638622152794	1.47568076168417	1.76923808915731	1.95479876917125	2.47229685455809	2.58537667670469	2.33046191206337	2.43912944972323	2.32386796951377
ERCC-00116_st	0.452835513290647	0.302324772164435	0.387996712706675	0.417084370580146	0.333104829955725	0.939978438693995	0.660852752290371	0.729019965128362	0.552584139743906	0.622587661091331
ERCC-00117_st	1.02134125454662	1.0540258962914	1.19803085302952	1.61722826554218	1.09302770221629	1.83231051498725	1.35606482444284	1.12262053316738	1.41741000837542	1.51649782820425
ERCC-00120_st	0.127534307994038	0.435498074475425	0.316903850253177	0.442374838116743	0.486902373890506	1.26416745016102	0.520675171398017	0.509768583640692	0.876067647056849	0.399458061461844
ERCC-00123_st	1.70340307207283	1.49041932924873	1.58207432878262	2.22087042193155	2.13042335831409	1.51287190168866	1.65275873217094	1.30504008468836	1.54179866871266	1.35765924028219
ERCC-00126_st	2.74992053592877	2.68904658159493	2.72435048954927	2.63680700377053	2.80008175706801	3.7029840575276	3.74424661051301	3.47854603417677	3.95543240270811	3.74610725595804
ERCC-00130_st	3.04106802016744	2.74585375032645	2.99956642381095	3.18363402572101	3.21171825518413	3.7202903270884	3.43968071721556	3.20968398124255	3.43969534785356	3.61805597638185
ERCC-00131_st	-0.152412100129556	-0.116378449728311	-0.0908526733190228	0.276074524215383	0.167881993361038	0.002309652861113	0.0393878196355042	0.522945929946947	0.254936863998245	0.0656567930699958
ERCC-00134_st	1.31697996555914	0.805777917178367	0.759530753049117	2.24469284558728	2.21512081273143	2.78210520419858	2.62391530919785	1.3050911355539	2.12481633310775	1.5308217124549
ERCC-00136_st	0.0626870940129701	0.0709165548311199	-0.00160688442106408	0.0846319371893326	0.108392420020699	0.424904587273827	0.568851778022785	0.374449442919585	0.344107868608064	0.290023426420685
ERCC-00137_st	0.817879008639598	0.437768053061044	0.814846273091391	0.475803449544035	0.960554566891956	1.17815820142421	0.639011254976771	0.850900547537756	0.699676739677877	1.28232173647339
ERCC-00138_st	0.777500334733092	0.755446397378672	0.73001549019467	0.847261353506029	0.972336274502174	1.32671470544764	1.00618918261287	0.667161213302296	1.17710189577764	0.75501290401898
ERCC-00142_st	1.49738742976591	1.71523269121489	1.70110128337127	2.03339053810125	1.68004257721971	2.85962989725741	2.26521357714044	2.7831970237004	2.34984048675497	2.33142195467256
ERCC-00143_st	0.132693071802764	0.0963398236935151	0.105925518331412	0.160922710005864	0.320435496387132	0.479430761403781	0.0954650478199252	0.119199935540039	0.33204138749872	0.391224232335806
ERCC-00144_st	-0.0409313431576455	0.143921051373264	-0.000296188028203359	0.120538796585944	0.344456675151666	0.425254873603159	0.645236615461314	0.316569127139996	0.145747962933602	0.243338013499277
ERCC-00145_st	4.21823713950631	3.78542165018044	4.41230144844176	5.17799745966613	4.81493242387498	5.35462705497369	5.24375363452205	5.20536866907067	5.18510371732284	5.31471507233424
ERCC-00147_st	0.630438342722999	0.655900510275821	0.830848746819581	1.19605967813969	1.06401136153165	1.43371887075651	0.913348064356512	0.94632455511731	1.24089911656198	1.18719423972753
ERCC-00148_st	1.22908573751415	1.26248275706414	1.07657082286926	1.45517420243743	1.4260530279555	1.60970679700731	1.77059552623617	1.87890434578791	1.76774150790307	1.43752149180189
ERCC-00150_st	0.944704119759591	0.805050554523576	0.603193303876859	0.858020122279607	0.581740831557667	1.27012120817971	0.911101172010354	0.880826124926366	1.21014357737947	0.950765615730735
ERCC-00154_st	0.811494085848289	0.880817043730738	0.826935913282934	1.03992070030415	0.74527359877806	1.22792057631095	1.41105146304688	1.16366835616321	0.800155656630736	1.00013536046605
ERCC-00156_st	2.0257506689175	1.62815292851703	1.96215646239289	2.02007533982805	2.33272914400979	2.31722105072096	2.3264852586185	2.1635719679761	2.81687892579637	2.11711260556635
ERCC-00157_st	0.150166575919211	-0.00213990170511155	-0.0442448591383548	0.111828905030434	0.2916584441873	0.325320499798619	0.0527594772572761	1.15793282727438	0.886795624279233	0.0667290898133046
ERCC-00158_st	0.0822516289762507	0.0475587393664604	-0.0132501348797478	0.162338825775856	0.122277780211852	0.493281247189049	-0.186040196134046	0.11746658727976	0.511707458609858	0.424252121585756
ERCC-00160_st	-0.0175027155340998	-0.116211781741839	-0.0363006996766012	0.287124119123645	0.292653726743375	0.0664417167310159	-0.0719383220594208	0.232328148212648	0.15081980551762	0.175054903577306
ERCC-00162_st	-0.267199463125433	-0.040885616019355	-0.171399952695815	-0.0737178286019914	-0.0869199888766884	-0.068634112525407	0.0149381694344599	0.0513924086775296	-0.0162840132511254	-0.0197564916170799
ERCC-00163_st	-0.0150815792928227	-0.244521683292004	0.0571200194719741	0.256545151094514	-0.146082546188551	0.368415041892062	0.236171229039649	0.0930319829272072	0.393024985176	0.314851882738801
ERCC-00164_st	-0.117303405384	-0.0310767995452074	-0.0628942426915233	-0.102485369727337	0.455534885752672	0.0434089371425505	-0.0469731631212643	-0.100506463147379	0.0293932185267192	-0.0922342034274104
ERCC-00165_st	0.0238243801624375	0.045284450090237	-0.0378202654514801	0.326240772772573	0.112867634975067	0.663380650350559	0.370614075784285	0.350820047242201	0.180057179381069	0.102747350621022
ERCC-00168_st	-0.155569677041231	-0.0805364174671613	-0.147408406941079	0.221763244234275	-0.145679958869506	-0.0638360785295632	0.00143936032736465	0.0281341543481268	-0.0440859404796466	-0.0821472550156203
ERCC-00170_st	1.46352724225311	0.995638327578714	1.12250998272676	1.46652070537914	1.33954471990753	2.35169412660966	2.10621098283519	2.43862988872248	2.28669679136582	2.05885780539882
ERCC-00171_st	0.500062868597031	0.469027198375696	0.558400444127933	0.965269126843727	0.109688619657458	1.74858242900841	1.41654156635224	1.41499883997138	1.25169698490525	0.877949239748447
ERCCmix1step1	0.323272950591445	0.535599635973829	0.463887285534704	1.42021390508612	0.905799831910185	0.644317452514072	0.693238359137269	0.892350070414044	0.782065036569402	0.451878085588085
ERCCmix1step10	0.276694243062138	0.228499582500744	0.149767593391627	0.063977075342718	0.865522147003528	0.561533949253282	0.731828675426055	0.706717026091242	0.929259073237693	0.260564246344808
ERCCmix1step11	3.79135007089733	3.71928507511455	3.74923000812826	4.25698372172329	4.27979997093718	4.85910940021794	4.41284328957679	4.33356888058659	4.33086168757321	4.35703500560507
ERCCmix1step12	0.103013335423609	0.0500859451390456	0.195235130052385	0.40937131370473	0.384352703629347	0.827220560582121	0.588130174446073	0.639149248558931	0.645812443090349	0.191531389877086
ERCCmix1step13	0.000460109889276472	0.18426421975706	0.213792960101782	0.469260202077781	0.342303509540184	0.334285875394566	0.321016285602352	0.360767096949398	0.163042227641781	0.191437024583586
ERCCmix1step14	0.340476738689547	0.120365926898949	0.403612741512933	0.477264172110659	0.598367162570959	0.718111571024865	0.505314299253069	0.422014475658133	0.893527576735979	0.684460837110594
ERCCmix1step15	0.621474782924958	0.595434768176042	0.596202880971319	0.758275767899064	0.642138705956011	0.915920895450526	0.416599444270055	0.591351549211754	1.21239049053806	0.623230020454632
ERCCmix1step16	-0.0523477709859957	0.0284937664257566	0.15130167604209	0.0588297708555941	0.0467771051266496	0.358494973581517	-0.00684862556648182	0.0652711554472311	0.373945563443032	-0.0115924642995749
ERCCmix1step17	-0.229341210827389	-0.252360655805777	-0.113898871999584	0.313833069806395	0.0790176463131999	0.251887481001817	0.113782545462527	0.160863938120066	0.127864683718578	0.148320150511315
ERCCmix1step18	0.0626870940129701	0.0709165548311199	-0.00160688442106408	0.0846319371893326	0.108392420020699	0.424904587273827	0.568851778022785	0.374449442919585	0.344107868608064	0.290023426420685
ERCCmix1step19	0.664111439572702	1.01535292518071	0.98141748017465	1.34831983618871	0.683451863295513	2.17028108294611	1.85899662382675	1.81462074159351	1.35609775548481	1.64382517288381
ERCCmix1step2	1.32696557387035	1.92515169676117	1.51405685283618	2.54985103157214	1.81403011202487	1.98162787506109	1.69068863408295	1.46387788814755	1.77977809557	1.65312662661153
ERCCmix1step20	0.109856795950028	0.36023378820531	0.425972397150172	0.609704832293275	0.233504017430867	0.65258124356299	0.196228919945082	0.343017858577497	0.096004853947979	0.513943203342742
ERCCmix1step21	1.54128818090438	1.25488916993178	1.46064665982798	1.27083483733687	1.69757980970212	1.96201836664202	2.31646337262802	1.96492280322852	2.20296979056782	2.45225919265484
ERCCmix1step22	3.04106802016744	2.74585375032645	2.99956642381095	3.18363402572101	3.21171825518413	3.7202903270884	3.43968071721556	3.20968398124255	3.43969534785356	3.61805597638185
ERCCmix1step3	0.396187735293547	0.576417332938276	0.274633190981179	1.04449934512374	0.417443843393064	1.42911537537507	0.665969864500076	1.28936549772371	0.796726015653131	0.935523720101189
ERCCmix1step4	0.444287524074601	0.41759430327937	0.735434768494572	0.748127369881038	0.45028710040518	0.920347969361806	0.708243510677881	0.362736852156565	0.934130323913245	1.00785878147341
ERCCmix1step5	0.22916354100834	0.383086664214365	0.253622047391928	1.16618971669116	0.58059358739467	0.79014801965504	1.28398734791457	0.615068190333407	0.621651068411697	0.64075346848077
ERCCmix1step6	-0.143938381360789	-0.0843797075675036	-0.108360374460746	0.0999051069167548	0.376510983210641	0.0128510762076688	-0.024282252437143	0.00120905511306947	-0.0390413806634437	-0.0859737407519715
ERCCmix1step7	0.376985737553724	0.226784451775864	0.341050411709439	0.30346520071856	0.335242422566645	0.41559814390435	0.62697058755836	0.925975710270723	0.361212243994398	0.741670705226015
ERCCmix1step8	0.360250812141035	0.526888613976651	0.343648375325444	0.680055573586837	0.847256263488022	0.319091589691775	0.638608850913623	0.652501963211064	0.879784396408438	1.00821804588633
ERCCmix1step9	0.880785481947133	0.731811294559793	0.769432645975529	0.887193852705777	0.811826044512548	1.25482224790795	1.00213109070246	0.649467372416417	1.14895857727411	1.40065529142465
ERCCmix2step1	1.32696557387035	1.92515169676117	1.51405685283618	2.54985103157214	1.81403011202487	1.98162787506109	1.69068863408295	1.46387788814755	1.77977809557	1.65312662661153
ERCCmix2step10	0.299383638036215	0.458635307646978	0.55300546783196	1.46197308078905	1.07350091077972	0.432773990938246	0.788164887493301	0.924963348507362	0.968129633268506	0.940965048125487
ERCCmix2step11	0.65495074858214	0.562884415852062	0.576232572656745	0.812765073462563	0.425385702806549	1.25048326486254	1.09479541920692	0.795276124866093	0.61677190870079	0.651954852627238
ERCCmix2step12	0.179534779715463	0.19464687661442	0.0193285878397655	0.262723049550645	0.198886209912339	0.596736374561941	0.139486165195451	0.0733514132139969	0.333949861787456	0.121271002680609
ERCCmix2step13	-0.0908780680179588	-0.0143267541344523	0.0485173507004714	0.0134605785208465	0.509460483199975	0.432295029131758	0.101648854707429	0.0121005865529781	0.112419425528698	-0.0185777607038461
ERCCmix2step14	-0.0132659063962592	0.138559221443746	0.159126198165229	0.130061011879142	0.181000788381453	0.33865642797152	0.216688675376172	0.200524838559676	0.0369185621060301	0.224523069895699
ERCCmix2step15	0.563333949597641	0.650111101439417	0.559354613146711	0.600411463759511	0.691977909584409	1.5477576965951	0.986810421171564	0.919420167882352	0.874064883313263	0.847717906185027
ERCCmix2step16	0.738147570486651	0.421084350663353	0.496598125081945	0.835131784355873	0.576851683311396	0.788463468258913	0.865385899898527	1.30471807257565	0.655554043141183	0.934657459388288
ERCCmix2step17	0.296411559223838	0.377921542794845	0.238211930270331	0.478401195535815	0.505524860136358	0.18570146472723	0.683021276530908	0.206920566538363	0.477125873446785	0.22694124118004
ERCCmix2step18	0.848241021343066	0.486668749695643	0.566633089743725	0.669912246410379	0.734682419461657	1.34581769203413	0.991930395087629	0.930549525787892	0.628567541547574	0.876925271573392
ERCCmix2step19	0.42608004293138	0.635026149752507	0.530931686627417	0.513513602030397	0.455431456056892	0.5242040097291	0.475270455651205	0.315471283884475	0.68610192849376	0.738829052484699
ERCCmix2step2	1.10834782324871	1.7263602478329	1.48375096000441	1.83962563735778	1.79410536251833	1.35766235052917	1.48670435630605	1.35269084684792	1.52986013523385	1.59257729813615
ERCCmix2step20	0.763526137338532	0.879608914624624	0.704502503211833	0.972587793205189	1.14553265803475	1.43659200804993	1.19145987566157	1.18850855945477	0.962369628607972	0.969521748553646
ERCCmix2step21	0.218623523801049	0.131185755107588	0.361046771623472	0.883620174932625	0.374610668266973	0.517764936709502	0.386625556134859	1.54801865912268	0.687399108322172	0.330749315768078
ERCCmix2step22	0.0981850082571638	0.106235667228137	0.0780355185477472	0.298461042469538	0.177619141791261	0.424235298293	0.250325143131848	0.0196910538196654	0.194390269281448	0.280191344019905
ERCCmix2step23	4.41809555082258	4.09426083784716	4.84344665310925	5.37954636183824	5.20158942389519	5.62603012860305	5.70816892830142	5.47826892080631	5.29992892074196	5.20606908459141
ERCCmix2step24	0.0620339570626319	0.0115636784880844	-0.110714320118476	0.186603072016067	-0.0211578024629274	0.468414726636283	0.0877811102294539	0.105548453626147	0.328048919698974	0.195219043760616
ERCCmix2step25	0.570998850925103	0.27717632956523	0.520282164874128	0.541160218517278	0.774606923905848	0.87208593904894	0.799103553573174	0.251333349823001	0.481709215861078	0.707926730377761
ERCCmix2step26	0.537255123284076	0.513249048792651	0.564861007334752	0.71091197089877	0.466130312571487	0.697632837611859	1.01474637994147	0.949424540440451	1.02840495721152	0.857629014446108
ERCCmix2step27	0.00716218583872749	0.150446855384085	0.184133494072323	0.318654979109186	0.223653894074772	0.384323936929771	0.0687864064173155	0.519663582885777	0.273289531151871	0.385504479870758
ERCCmix2step28	0.614977697382533	0.966699446573117	1.0896355338638	0.843768989423306	0.704840912834682	1.60458528915686	1.50025909556923	0.779598409985962	1.10557573916959	1.03287399611702
ERCCmix2step29	0.485589155174546	0.40438579300187	0.655645406571346	0.645969567570584	1.10816880882342	1.05280848680429	0.611712804121502	0.919559380844925	1.04067700158539	0.688223277200833
ERCCmix2step3	0.889398316365643	0.651701488047028	0.895223798784972	0.648992723738135	0.649894600652548	0.954967221440466	0.513857514859028	0.818553087707186	1.07033363821064	1.01972475181339
ERCCmix2step30	-0.122547117093616	-0.335170904198138	-0.137727221845812	-0.0271521641871996	0.146479558321796	0.456095014463922	0.140747832255342	0.235246158616302	0.140957101108614	0.13090351965444
ERCCmix2step31	0.560744639283128	0.56792115529983	0.670238450249814	1.20733696471331	0.720607295688109	0.849193620686253	0.919049777039864	0.809871192475594	1.51162242784671	0.772150981021423
ERCCmix2step32	0.256159485314561	0.0695944335687007	0.188544168914176	0.165171396602321	0.24630369439555	0.555962282046627	0.19760934983388	0.178022281691873	0.10064445372382	0.0858087036425924
ERCCmix2step33	-0.0323037687946889	0.0541375148151859	0.13627225995348	0.308906343150956	0.443215559054244	0.249710635725753	0.0872750282947424	0.159975334123865	0.273690771148098	0.154771513097369
ERCCmix2step34	-0.125402639908906	0.139757447236553	0.199484331124388	0.391981985826474	0.453375258000241	0.338828251044146	0.257255521361157	0.134485264511214	0.0896831407065759	0.0733223507450887
ERCCmix2step35	4.27899893822209	3.89753704355652	4.53470587551641	5.23244162562387	4.92752500664274	5.36628201105224	5.2359724260158	5.02719298552637	5.27509605278932	5.09491582431425
ERCCmix2step36	0.0284918296557518	-0.0640818168177102	0.0952925777786543	0.609601054518467	0.403552587437099	0.222786451450448	0.287594108473358	0.102743533570378	0.179716267659655	0.254106498039052
ERCCmix2step38	0.601959685361404	0.479722567921116	0.734227319071355	0.68224753163979	0.162545630656975	2.03906685697448	1.3118699382453	1.44057785829236	1.35988209329644	0.882083313171613
ERCCmix2step39	1.81671337427632	1.86871848108243	1.53892250126127	2.39230008827037	2.00541409468461	2.93362102445221	2.54498408652859	2.28131550435697	2.57469279000054	2.41993039684899
ERCCmix2step4	1.29335898501932	0.891195790290725	0.742713272333469	1.21038087186246	1.10138992065599	1.51770781838709	1.76745303132609	1.51272457026312	1.89872984341187	1.43713167187703
ERCCmix2step40	2.22222178937062	1.83381698056936	1.99861640107426	2.21969164402693	1.96835587844565	2.40259348903494	2.46302770981889	2.27122888806306	2.41817988425289	2.45769862420647
ERCCmix2step42	0.873763112299848	0.58856088300176	0.837221335271144	1.09710362154355	0.921581506092294	1.2589516057024	0.980281306118211	1.16471566353824	1.68907338597327	1.78143583143051
ERCCmix2step43	0.255521814371153	0.186126110698971	0.423563924472165	0.866334020447667	0.198115420262297	0.17394200675251	0.31657931691093	0.72433453498934	0.281803270343923	0.285621597583717
ERCCmix2step44	1.8648463437048	1.7232059509021	1.70985327551291	1.44279771486946	1.80358546012857	2.09161983886625	2.49222909177045	2.3201025862797	2.34529275617144	2.52350674605043
ERCCmix2step6	0.422063316624762	0.406384092865908	0.391570697138277	1.42147455471601	0.795433032692066	1.45133270467023	0.762347940455143	0.478961287018794	0.64596913336288	0.569862596216907
ERCCmix2step7	0.746138987202026	0.837427011032358	0.654463478539697	1.49267514844511	0.707980390039743	1.73423456279567	0.909297223755496	1.02555745731241	0.986230463456233	1.31306709406859
ERCCmix2step8	0.231261751297615	0.598657501996893	0.420719635541602	0.986901094840184	0.769183144264171	0.796128077133198	0.63649205808955	0.254440745299357	0.944590099617745	0.58805214881742
ERCCmix2step9	0.790162697555254	0.919206510100823	1.00660570688777	1.47501641019662	0.667950975013825	1.53818341912158	1.36021214371632	1.45791925508376	1.46703970101044	1.38623695141786
HTA2-neg-47419064_st	1.17505924673512	0.118514980746731	0.595434768176042	-0.384407896349666	-0.473671793137151	0.993762367788622	1.52604634531185	1.04710456670164	1.26601249803484	0.805677150465298
HTA2-neg-47419066_st	-0.0414491010881425	-0.22307923979705	-0.405211247227936	-0.0989844234408005	-0.0475232088875329	0.409222668464586	-0.17702042442039	-0.709258582599915	0.762354366696006	-0.37874093012356
HTA2-neg-47419077_st	0.479186596558899	-0.195003804955345	-0.262880017664501	1.15473097005619	-0.126051493666522	0.185471410671216	0.158797073264792	-0.119598681929615	1.29111487509498	1.07048636488535
HTA2-neg-47419080_st	-0.430922062582636	-0.119598681929615	-0.596559662484709	-0.119598681929615	-0.208862578717101	1.5308217124549	-0.393502368371465	-0.119598681929615	-0.430922062582636	-0.172506082604882
HTA2-neg-47419083_st	-0.195975590634891	-0.350665495281855	-0.24193838751482	0.0401211335587098	-0.301182473544283	0.352914475907983	0.108564945016595	-0.512367639977242	0.205674065204212	0.000163188771404157
HTA2-neg-47419101_st	-0.0963341459660209	-0.270408927981074	0.303567100720157	0.839011608266794	-0.194576667989977	0.383533397496658	-0.746773469190216	-0.119598681929615	-0.170596664775276	-0.172506082604882
HTA2-neg-47419113_st	0.306481580595147	0.332890061177092	0.0460187902127529	0.518042182600066	-0.0986224371789443	0.710349436046383	-0.187930890020645	0.0460923072979487	-0.114320842299048	0.0507459483998067
HTA2-neg-47419116_st	0.195533521489864	-0.0447084134273298	0.263308401534336	-0.00743862072624613	0.290642238982202	0.000950805140445543	0.0827842162830549	0.634883772599567	0.179049402746674	1.30065403867012
HTA2-neg-47419185_st	-0.141989938508336	-0.115536238170703	-0.0382916414607706	-0.119598681929615	0.0421338484557575	0.0562138628004423	-0.36298622427492	-0.115536238170703	-0.611174469697768	-0.141989938508336
HTA2-neg-47419191_st	0.0115137194424911	0.274009723997059	0.413113851497192	1.04003716432763	-0.131314333561445	1.08676802340242	0.593265176763321	2.22771243419968	0.514641179910382	0.519391143440389
HTA2-neg-47419192_st	0.00450366538379977	0.0528935497208611	0.690268197604394	-0.366412599271196	-0.252023338536823	0.314089826828108	-0.0541276523741883	-0.317631531681237	0.473578543326418	-0.109025913745159
HTA2-neg-47419193_st	-0.0125905761542263	-0.205297334201237	-0.0308395841620036	-0.0544870881497787	0.192614238900305	-0.351678354470115	-0.596210888508137	0.276894890305349	0.817324835227881	-0.330188703651566
HTA2-neg-47419195_st	-0.197467773624504	-0.298510075126847	-0.593980382669555	0.0114721686421412	-0.393502368371465	-0.191501969351458	1.28793268263551	0.0114721686421412	-0.208862578717101	-0.430922062582636
HTA2-neg-47419203_st	-0.172506082604882	0.211783296525513	0.595434768176042	0.195533521489864	-0.393502368371465	-0.0125905761542263	-0.393502368371465	0.711096514901048	-0.783545401554766	-0.172506082604882
HTA2-neg-47419205_st	0.0926744410147658	-0.100031786901466	-0.0688077855573159	0.119526145497787	0.243722010875186	0.494398384400351	-0.168033581520957	-0.090859535922976	0.826046357567752	-0.154825529951013
HTA2-neg-47419210_st	0.195533521489864	-0.270408927981074	0.168761838434258	0.632554659367038	2.65532691416569	2.07571839700642	2.19418872537396	-0.119598681929616	2.44235734400433	2.34727080575811
HTA2-neg-47419220_st	0.647400274346593	0.211783296525513	-0.332683724021013	0.0379674197801242	0.344456675151666	-0.079245773078768	-0.427817336408726	-0.358079172207162	-0.154825529951013	-0.478025742079824
HTA2-neg-47419221_st	-0.243559223227845	-0.481591625778649	-0.242864802496635	0.0379674197801242	0.162789372214266	-0.136021025953985	0.260143725466224	-0.583803470408361	-0.35186367484152	-0.0603963002567917
HTA2-neg-47419231_st	-0.170564600175243	0.214100159406277	1.18801166971737	0.119526145497787	-0.478385587486471	-0.27730775990421	0.0827842162830549	-0.090859535922976	-0.319892320649868	0.0822563527967029
HTA2-neg-47419258_st	0.357854964634413	-0.430922062582636	-0.596559662484709	-0.119598681929615	-0.596559662484709	0.383533397496658	-0.0945752929001138	0.711096514901048	1.5308217124549	-0.783545401554766
HTA2-neg-47419265_st	-0.295731592048182	-0.309417063378919	-0.26947137734084	1.16368630787076	1.09187114032483	0.416340429644737	0.292950757614302	0.672088379503204	-0.430922062582636	0.0822628672827641
HTA2-neg-47419266_st	0.38266385374373	0.0438016118221591	0.369278012215927	0.630358933833931	-0.267344493374763	0.350685932724318	-0.393502368371465	0.206284769288722	0.792618365757207	0.0218701560617936
HTA2-neg-47419272_st	0.566239552774319	0.984312050139523	1.40389327823401	0.632165964450566	0.180871309788777	0.335038271660729	-0.424983216375389	-0.495031015428087	0.54994982493613	0.429586216807695
HTA2-neg-47419277_st	-0.232951305377351	-0.420550057014327	-0.0308507017543686	-0.200513070497423	-0.197702780248881	-0.41713289359201	-0.0491082734294011	-0.207057493325313	-0.302321272626649	-0.589662684045481
HTA2-neg-47419281_st	0.288105893078293	-0.0986415739535618	0.0499770264384712	0.682259095199096	0.0677970482172827	0.185471410671216	1.46455148093807	-0.299533683164794	0.745268049961008	0.88319323908029
HTA2-neg-47419282_st	-0.172506082604882	-0.119598681929615	-0.156852713880196	0.400058496867839	-0.393502368371465	0.151037234997459	-0.319891840308665	-0.687829186996191	0.194881530743409	-0.357311534519836
HTA2-neg-47419283_st	-0.384532872544796	0.0874935623638363	0.273044442368483	0.70205072328971	0.481020906412665	-0.0549419479923469	1.23627079797125	0.907012640284279	-0.0938383038995993	0.0146506719883629
HTA2-neg-47419358_st	0.085609593321289	-0.236073790574186	-0.322766115707659	0.730754828842553	0.180363108204205	0.710386555375532	0.383152822214125	0.809296684376564	0.568649251658444	0.456553054903841
HTA2-neg-47419392_st	0.0268060081611723	0.56838332164091	-0.0771640982246867	0.515903525092702	-0.103811865207867	0.423239320403629	-0.180618801413992	0.323571362554925	0.15357482031817	1.12194671238682
HTA2-neg-47419398_st	-0.57692389511446	-0.270408927981074	-0.253109650392264	-0.119598681929615	0.506416014231726	0.589344555279043	0.067384046179946	-0.119598681929615	0.164231439148866	-0.172506082604882
HTA2-neg-47419399_st	0.569703849258403	-0.275260372256126	0.168761838434258	1.26308205138141	0.178037189755439	0.185471410671216	0.596678694867697	-0.274828209266739	-0.208862578717101	0.358352885428325
HTA2-neg-47419400_st	-0.301714072593759	-0.171607264019107	0.214419505070671	-0.19698128234181	-0.150631019268436	0.490585895817198	-0.146583874989605	0.507097572349693	0.352520787888765	-0.147264869231775
HTA2-neg-47419401_st	0.766510754958284	-0.596559662484709	-0.415068989472324	2.18421855180052	0.696306600467473	-0.292240843529826	-0.393502368371465	-0.119598681929615	2.07571839700642	0.121271002680609
HTA2-neg-47419404_st	-0.12590329531805	-0.358079172207163	0.274168065510217	0.0197293157866816	-0.0986224371789444	0.0274081729899737	0.290022507007025	0.38783964364302	0.26122297924634	-0.12590329531805
HTA2-neg-47419405_st	0.25273885822135	0.103297644029435	-0.173257905211509	-0.435644233001044	-0.336297031639978	0.476393531927268	-0.0945752929001138	0.456687180018747	-0.00522055356270093	-0.384532872544796
HTA2-neg-47419406_st	-0.513740862533673	-0.180288354202247	-0.318833708625108	-0.180474111317484	-0.292470979062749	-0.0125905761542263	-0.317425954538409	0.537516319546337	0.179893336470672	-0.259465720082782
HTA2-neg-47419407_st	-0.430922062582636	-0.119598681929615	-0.0595256515483605	0.632554659367038	0.468019110484854	-0.292240843529826	-0.0945752929001138	-0.119598681929615	0.121271002680609	0.121271002680609
HTA2-neg-47419408_st	0.243819751756307	-0.152186513736506	-0.282775851395878	-0.315261880988324	-0.434322811190005	0.0289512692403701	-0.334361877062673	-0.215008679755944	-0.175660679839726	1.21033099224324
HTA2-neg-47419411_st	-0.247645554527232	-0.213175411154746	-0.0688077855573159	-0.083718559330248	0.178037189755439	0.144039507076366	0.0501151897145543	0.712952060763211	0.403862450569434	0.551482683019044
HTA2-neg-47419412_st	0.0914714726678187	0.119128141352399	-0.213898912025226	-0.25655052515054	-0.0986224371789443	0.383533397496658	0.0827842162830549	-0.495031015428087	0.344960127169527	-0.172506082604882
HTA2-neg-47419414_st	-0.0920404365156734	0.207259691435929	0.517898467416668	0.498799828926183	1.18437023030374	0.493363277365799	-0.609775176145463	0.604042420949682	-0.177289805413467	0.237118176816293
HTA2-neg-47419415_st	0.827469292780834	-0.0936491081539148	1.13087927572268	0.329144676425193	0.392896617525628	0.383533397496658	0.407686531959203	-0.41979984265755	-0.430922062582636	-0.254162242755477
HTA2-neg-47419418_st	-0.32853862419626	-0.195003804955345	-0.380326379886859	0.356483826249251	-0.383533685492928	-0.190798538913248	-0.393502368371465	-0.177158946108815	-0.319892320649868	-0.153328647496904
HTA2-neg-47419419_st	-0.238591628975533	0.112372304561227	-0.154152750980941	-0.40849883534655	-0.238357800178739	0.831631816413791	0.457071357704675	0.295748916485716	0.250773079489356	-0.247600893709749
HTA2-neg-47419421_st	0.158892750711577	-0.350665495281855	-0.343910429961247	0.119526145497787	0.0284275828465863	-0.305579330091179	0.223502954687937	-0.293191295928827	0.0466134612289979	-0.190160509092928
HTA2-neg-47419422_st	0.595434768176042	-0.119598681929615	-0.596559662484709	-0.119598681929615	0.0116177043592122	-0.262983814208393	-0.566953859186705	0.00981653598964094	-0.0806957578552629	-0.401665033261204
HTA2-neg-47419483_st	-0.290838081797382	-0.154099614943474	-0.149635513750156	-0.142176260686432	-0.102583619854212	0.844291571680102	-0.393502368371465	0.919592099140544	-0.032919797221869	-0.19543511373087
HTA2-neg-47419517_st	1.01670596924606	0.116536228076771	0.476644866405227	0.624854755874895	0.461008348502789	0.00113323745466914	0.25244382197408	-0.29757833161385	1.04689105983383	0.113571099188466
HTA2-neg-47419523_st	0.0215114448732641	-0.0391600580999896	0.476644866405227	0.0379674197801242	-0.495031015428087	0.490585895817198	0.482993611057758	-0.12146857009763	0.402046453429252	-0.241707064259838
HTA2-neg-47419539_st	-0.175369743615466	-0.0425925342854443	-0.259904257924527	0.0200015493704169	-0.116588307588652	-0.310206713939533	-0.112541163309821	-0.108825406332683	-0.0938043883502122	-0.154825529951013
HTA2-neg-47419557_st	-0.0112794144634688	-0.36971880348607	-0.1910006690116	0.46926722731818	0.0325995470689693	0.37090944089382	0.324246342069125	0.0460923072979487	-0.00348960772250936	0.341348685787134
HTA2-neg-47419564_st	0.357854964634413	-0.430922062582636	0.357854964634413	0.195533521489864	1.62112619207858	-0.695899027547129	-0.0945752929001138	-0.596559662484709	0.121271002680609	0.121271002680609
HTA2-neg-47419566_st	-0.34670094848778	0.489223051335339	0.330042776300861	0.07144161085849	0.339751729573196	0.193203290167754	-0.351281646701298	-0.0792844848107868	0.818094997819586	0.251778539904409
HTA2-neg-47419567_st	0.584027107514327	-0.024626663875737	0.51743117774995	-0.420089159638547	-0.020319616035727	0.0144814944921437	0.774038204050865	0.0359815879056327	0.528831921680669	0.162925422719238
HTA2-neg-47419569_st	0.357854964634413	0.073335114593271	0.0695789622342274	0.183380720523563	-0.292470979062749	0.185471410671216	0.0827842162830549	-0.165391708688743	0.259657750472152	-0.292535314791093
HTA2-neg-47419576_st	-0.172506082604881	0.195872406829808	0.0850078468164278	0.511004610249287	0.344456675151666	3.46796380333558	-0.761059379917339	-0.281088573725286	0.274241155995841	0.121271002680609
HTA2-neg-47419586_st	-0.204586001906248	-0.590896646431044	0.0122836804119977	-0.314944790040796	-0.378338257441654	0.273604978232027	-0.350367986205098	-0.119598681929615	-0.201817351342213	0.254598724951947
HTA2-neg-47419587_st	-0.332039147080742	-0.16990207006315	0.19221220696217	-0.0662984061709367	0.0116177043592122	0.436833673255337	-0.0945752929001139	-0.393502368371465	0.568649251658444	-0.377621786823957
HTA2-neg-47419588_st	0.315743178942961	-0.0643938719637022	0.182485763116523	-0.188885815768147	-0.569753808105739	0.0572735317126926	-0.499139334277872	-0.495031015428087	-0.0321685332889696	-0.464273838434787
HTA2-neg-47419597_st	-0.172506082604882	0.141064325351827	0.15652125734746	-0.393502368371465	0.491207968550037	0.185471410671216	0.608676362676608	-0.158599375218914	-0.0690072933110373	0.634305829878226
HTA2-neg-47419607_st	-0.368179329306504	0.214100159406277	0.565484019324704	0.467031715242953	0.0116177043592122	0.0199484665471305	-0.0666793214526206	-0.110820946819893	-0.485415264773954	-0.0128325463509227
HTA2-neg-47419608_st	0.0543402132631914	0.0543402132631914	-0.230463241942996	0.766112216883276	0.478014232667904	0.0800186461254365	0.711096514901049	1.00839902975047	-0.208862578717101	0.121271002680609
HTA2-neg-47419614_st	-0.163453685093875	-0.261356530470067	-0.32276611570766	0.256477988718711	0.21380147270812	-0.201560598811253	-0.336340693193119	-0.210166966007727	0.344960127169527	-0.281876813267812
HTA2-neg-47419615_st	-0.0158087409279686	0.0474267727238047	0.855225473117537	-0.156438945829721	0.37967741613288	0.383533397496658	0.135243087540368	-0.281339583755577	-0.0819438629062251	-0.488412305642297
HTA2-neg-47419616_st	0.146040749649435	0.351848077773994	0.144523589538549	0.0149456112099801	0.0894071880408814	0.383533397496658	0.422190645651248	1.18299292989985	0.121271002680609	0.595434768176042
HTA2-neg-47419618_st	-0.0635264217336186	-0.192734411722496	-0.435089480564831	0.0379674197801241	-0.623929007512274	-0.0391201090440702	0.0827842162830549	-0.155314717511325	-0.154825529951013	0.687177792000374
HTA2-neg-47419619_st	-0.250318392244932	0.0868491036532142	-0.32276611570766	-0.0431105175947099	0.52038163780957	0.0851160708738668	-0.147757258827455	0.295748916485716	0.711540428382373	-0.573890612638743
HTA2-neg-47419620_st	-0.290271148448846	-0.386849959895866	0.254517926717169	-0.36686964702433	0.904802463277909	-0.408681875444618	0.626155695797944	1.8295922934399	-0.208862578717101	-0.172506082604881
HTA2-neg-47419636_st	0.012471201081056	-0.121473460647541	-0.59655966248471	0.355013740180648	0.56076833127571	1.32762007639509	-0.0999515141360244	1.35659035154778	0.620698530909369	0.647647973424059
HTA2-neg-47419637_st	-0.16265168271415	0.141064325351827	0.20451054429216	-0.244128380630714	-0.104058610655399	-0.440726269871367	-0.0325148664988107	0.335321771973242	-0.0437957880182459	-0.0256175399621363
HTA2-neg-47419640_st	0.49757886480191	0.175969956824864	-0.142428761047344	0.130929526495425	0.088837718191897	0.525491527290235	-0.0908135676882718	0.147179301531074	0.892127992224682	-0.344028454953407
HTA2-neg-47419651_st	0.498508217994818	1.13087927572268	1.03395272554146	0.535628109185815	-0.163171635201118	0.383533397496658	-0.347811424855482	0.257474240041495	1.06227842337195	-0.269432632786105
HTA2-neg-47419652_st	-0.301714072593759	-0.385438838183593	-0.260197568757368	-0.122718731563622	-0.190942332006126	0.470664076277529	0.196906315151197	-0.495031015428087	-0.343626628772689	-0.204223268799913
HTA2-neg-47419654_st	0.434857427734019	0.0448881483060525	0.975139482820264	0.256477988718711	-0.0460223967986075	0.740694476746378	0.278585804906662	0.758437256969124	0.618023624455883	0.0525815467028979
HTA2-neg-47419657_st	-0.32853862419626	-0.0592282787082746	-0.444984452452818	-0.377643180763627	0.353962152413343	-0.0125905761542263	-0.273954293616283	0.716073888235268	0.347443600987335	-0.347488723182091
HTA2-neg-47419658_st	0.310042921031466	0.130706258541202	0.38209830330515	0.328602866626964	0.344456675151666	-0.04718876624643	0.928872621819142	0.7618485388236	0.558696868337711	0.00900463108014127
HTA2-neg-47419661_st	-0.0821487477737534	-0.329107657914905	-0.149635513750156	-0.491254564476571	-0.0970799793742639	1.02498990194572	-0.0945752929001138	-0.263124533630915	-0.0148242737259882	-0.154825529951013
HTA2-neg-47419663_st	0.269995098320765	0.480942234470781	0.269995098320765	0.307114989511761	0.344456675151666	0.652692335441927	0.711096514901048	-0.119598681929615	0.243209581803167	-0.161763124637368
HTA2-neg-47419664_st	-0.268161355028974	-0.270556387402234	0.379048111551497	-0.0523006134198627	-0.180233164220083	0.383533397496658	0.61389815116158	-0.13560121582634	0.0310029694806222	0.0953317693620639
HTA2-neg-47419666_st	0.223375629418941	-0.117754850919096	0.569900416448529	-0.393502368371465	-0.0442802520330446	-0.267505672823258	0.260143725466224	0.593344062464403	-0.337615384667498	0.393092184747977
HTA2-neg-47419667_st	-0.137959567235466	0.270848274275287	1.43052796210274	-0.119598681929615	0.0116177043592122	1.03500718058502	-0.0945752929001138	0.211783296525513	-0.430922062582636	-0.468432349399563
HTA2-neg-47419672_st	0.679872755546518	0.324349321585789	-0.149635513750156	0.0434143231395352	1.28091364649917	-0.2214147331097	0.131093293818319	-0.0738463778020113	-0.36009595216251	-0.384532872544795
HTA2-neg-47419686_st	-0.327117552393218	-0.350665495281855	-0.213898912025226	-0.118177610126573	0.0807682665252591	-0.0111695043511836	-0.494856628439801	1.01150514801137	0.570070323461487	0.109720856175675
HTA2-neg-47419687_st	-0.119352348925148	0.248126939082046	-0.230463241942996	0.0179974984411643	0.368688453675607	0.185471410671216	0.683971356334997	-0.358079172207162	-0.430922062582636	-0.172506082604881
HTA2-neg-47419688_st	-0.0125905761542263	-0.0251022706689771	-0.0125905761542263	1.22537568698332	-0.114366167456462	-0.0125905761542263	-7.88816394754598e-05	-0.0251022706689771	-0.57930811950574	0.595434768176042
HTA2-neg-47419691_st	0.182724613234583	-0.580326485069775	-0.0525746081423819	0.21984450442558	-0.596559662484709	-0.0125905761542262	-0.393502368371465	-0.200926858415946	-0.430922062582636	-0.430922062582636
HTA2-neg-47419692_st	0.0553533983672146	-0.662341224300543	-0.415068989472324	0.230803498455001	0.344456675151666	-0.0125905761542263	-0.0945752929001138	0.309345353989011	-0.208862578717101	-0.172506082604882
HTA2-neg-47419693_st	-0.544989169627626	-0.180288354202247	-0.149635513750156	0.0379674197801241	-0.495031015428087	1.0315639104261	0.485620120183636	-0.393502368371465	0.121271002680609	-0.0256175399621363
HTA2-neg-47419697_st	-0.565718187766598	-0.270408927981074	-0.230463241942996	1.26947418175928	-0.254907462334862	0.126004329882377	0.0229641618958862	0.711096514901048	-0.292327156546033	-0.409685646175219
HTA2-neg-47419698_st	-0.243351878069358	-0.195003804955345	0.0571475017696838	-0.570300566384015	0.351627150482879	0.0108464393216178	-0.345393090704125	-0.119598681929615	0.128441478011822	-0.377362397213583
HTA2-neg-47419699_st	0.0115137194424911	-0.555672662355148	-0.272395041764471	0.621274598784796	-0.402711120600905	0.383533397496658	0.308260611000467	0.211783296525513	-0.361824120471343	-0.343645872415234
HTA2-neg-47419701_st	0.356019344124012	-0.270436239948487	-0.254583166838175	-0.233016545737316	0.30742319272225	-0.329274325959242	-0.435725065873988	0.174749814096097	0.0842375202511929	-0.0120202599707328
HTA2-neg-47419703_st	0.0423567934100764	0.112889606683853	0.276617254931029	-0.0943537704419181	0.390958583340759	-0.00631788523342244	0.493348229403385	0.295748916485716	0.365760596482012	0.0580958636343063
HTA2-neg-47419705_st	-0.379730343389448	-0.207194432636617	-0.0688077855573159	0.154966195569741	-0.189398013055298	0.110484571190439	0.0827842162830549	0.189563369943187	0.181369152053861	-0.0113544673057755
HTA2-neg-47419706_st	0.595434768176042	-0.596559662484709	0.595434768176042	0.195533521489864	1.62112619207858	2.07571839700642	0.260143725466224	0.211783296525513	-0.611174469697768	0.121271002680609
HTA2-neg-47419712_st	0.0156192976327744	-0.00472617913221729	0.357854964634413	0.660764533154039	-0.393502368371465	0.993762367788622	0.925351538868877	0.211783296525513	0.121271002680609	-0.144296208817881
HTA2-neg-47419713_st	0.846097682717127	0.613849191111511	1.38687350219978	-0.270282576914696	1.15531009367402	0.243403650322871	0.260143725466224	0.46777752300261	0.568649251658444	-0.59655966248471
HTA2-neg-47419717_st	-0.0925483293795539	-0.313976524872782	0.0499770264384711	-0.349494946841512	-0.453759944603799	0.240075372416486	0.0223702448097396	-0.59655966248471	-0.313976524872782	-0.168254170604008
HTA2-neg-47419719_st	-0.371164363835719	-0.100031786901466	0.0506712302728738	-0.0827257193586336	0.177303807028492	-0.0125905761542263	-0.235886331892916	0.121869389948222	-0.108113834998943	0.268438978851034
HTA2-neg-47419721_st	0.0858463691583259	-0.0511102497905843	-0.169462313474594	0.794931142463091	0.0453283895619506	0.518409491499657	0.468685531273718	-0.119598681929615	-0.0489673884623742	0.703253627169195
HTA2-neg-47419722_st	-0.0125905761542263	0.211783296525513	0.168761838434258	-0.119598681929615	-0.393502368371465	-0.292240843529826	1.76144508104146	2.79109232890707	2.07571839700642	0.595434768176042
HTA2-neg-47419725_st	-0.38132940577118	-0.430922062582636	0.383992095147787	-0.178272111657936	0.226847961072741	-0.0770105868162968	-0.380980631794608	-0.119598681929615	0.121271002680609	0.925906426701192
HTA2-neg-47419729_st	-0.386090110626733	-0.220452510724659	-0.230463241942996	0.632554659367038	0.0116177043592122	-0.485429475689152	-0.277068290146801	0.173884499288024	0.479375464242945	-0.430922062582636
HTA2-neg-47419731_st	0.161175594470277	-0.430922062582636	-0.574142425631338	0.0541674886948877	0.43328396098452	0.120510758013705	-0.219736197746962	1.66331985448966	0.305626612175491	0.332412128693088
HTA2-neg-47419732_st	-0.172506082604882	-0.270408927981074	-0.0688077855573159	-0.393502368371465	-0.208862578717101	-0.0125905761542263	-0.393502368371465	-0.596559662484709	0.568649251658444	-0.430922062582636
HTA2-neg-47419734_st	0.458638752307371	0.0898720229237186	-0.00923144198775749	0.0237141231913353	-0.237116590617554	-0.41713289359201	1.05694340785089	0.184683819534684	0.568929241268289	-0.338383867947746
HTA2-neg-47419738_st	0.229621867070091	-0.56132208422009	0.319433189171848	0.287807198049652	0.31969441611195	0.322558376678097	-0.0310861554656318	-0.119598681929615	0.731643344938645	-0.337802806124109
HTA2-neg-47419739_st	-0.0125905761542263	-0.365498415483939	-0.149635513750156	-0.0989844234408005	0.0677970482172827	-0.200413503047622	0.447215157132021	-0.495031015428087	0.956169987082102	0.358352885428325
HTA2-neg-47419745_st	-0.52585210591664	-0.577043825109828	-0.329505238557179	0.256477988718711	-0.420250575063372	-0.529134366200014	0.1129715411772	0.0159291687021576	0.121271002680609	-0.33187721118955
HTA2-neg-47419749_st	-0.375228077992111	-0.663422430653346	0.95819881739513	-0.252048259753203	0.0498734689913817	0.189973676068553	-0.244038830635789	-0.370332704565088	-0.315390055252531	0.0976821633710318
HTA2-neg-47419750_st	0.0754550489934942	-0.0784831902553613	0.0302439175116738	-0.188963885850831	-0.0290001685177892	0.785521392313131	-0.400867417506068	-0.0269182063719729	0.0272305715179141	-0.0256175399621363
HTA2-neg-47419754_st	-0.0885075880609594	0.141064325351827	-0.361033965485184	0.0570416902470376	-0.393502368371465	-0.133341439375113	-0.393502368371465	0.780922809290513	-0.0247215175513325	-0.172506082604881
HTA2-neg-47419757_st	0.041527057391979	-0.153756683031558	0.694399455891673	0.164066513312527	0.773033239791923	-0.025608349309499	0.247125952310951	0.0873394292217358	0.0174135711426244	-0.167843303106286
HTA2-neg-47419758_st	0.0531023451570329	-0.119598681929615	0.0419813743246001	0.249158604592547	0.243722010875186	0.586105667428692	-0.0945752929001138	0.0922534474424522	-0.154825529951013	-0.384532872544795
HTA2-neg-47419760_st	-0.378976352649923	0.371469250662115	-0.101698325195816	0.928593954541653	-0.143005143451786	0.678393883189102	-0.615000927629464	0.211783296525513	0.177533946056751	-0.498926412005587
HTA2-neg-47419763_st	-0.209298111755327	-0.368977302850524	0.250870406116125	-0.0924088321614986	-0.0145514157816707	-0.292240843529826	-0.337755761230187	-0.350267455744938	-0.174526971113936	-0.430922062582636
HTA2-neg-47419770_st	-0.0925483293795539	-0.27548950982747	-0.101653104561141	0.947425135435962	0.055054454917404	-0.226532675638722	0.0827842162830549	-0.292371004316059	-0.276455570091677	0.121271002680609
HTA2-neg-47419772_st	-0.350964309357308	-0.119598681929615	0.379950198361841	0.712512412592366	-0.203866865454988	0.993762367788622	-0.0146175396747862	-0.0396409287042878	-0.128904825491773	-0.0925483293795539
HTA2-neg-47419773_st	-0.0237827379361991	-0.0293128157277806	0.421905812744847	0.393211033923138	-0.119455493684258	0.0455578715902059	0.280757797715287	0.0460923072979487	1.01658747985597	-0.232720399106942
HTA2-neg-47419781_st	-0.761439715058991	-0.430922062582636	0.168761838434258	0.632554659367038	-0.393502368371465	-0.292240843529826	-0.596210888508137	0.711096514901048	-0.208862578717101	-0.596559662484709
HTA2-neg-47419787_st	0.572469098733792	0.218140759688556	0.350982883289955	0.157252855118824	1.8484222945425	0.836875388451287	0.00895137237988253	-0.263534244593464	0.422719947470479	-0.301714072593759
HTA2-neg-47419790_st	0.357854964634413	0.0703453541781414	0.595434768176042	1.67690728074534	0.696306600467473	2.07571839700642	1.28793268263551	3.14200714973757	2.44235734400433	1.07048636488535
HTA2-neg-47419793_st	-0.596559662484709	0.228957828634844	-0.00962719214833119	0.195533521489864	0.755487193876458	-0.0125905761542263	-0.761059379917339	0.711096514901048	-0.371741469173651	-0.371741469173651
HTA2-neg-47419795_st	-0.32853862419626	-0.430922062582636	-0.415068989472324	0.195533521489864	0.696306600467473	-0.0125905761542263	-0.0945752929001138	-0.393502368371465	-0.208862578717101	-0.172506082604882
HTA2-neg-47419797_st	-0.613823288361464	0.332890061177092	-0.489185919099418	1.22806717085104	0.0677970482172827	-0.292240843529826	-0.250457827225558	0.459205706375111	-0.410018524207434	-0.513740862533673
HTA2-neg-47419801_st	-0.156833855905242	-0.101172831932832	0.168761838434258	0.632554659367038	-0.0088506199102595	-0.144579596492206	0.0738070579018697	0.227455523225153	0.121271002680609	-0.430922062582636
HTA2-neg-47419807_st	0.242756304917384	0.929149893748057	0.340831687170648	1.20384958848068	0.991920276082073	0.954828326610302	1.85922761174915	0.177792560742179	0.362432350396543	-0.311465082245487
HTA2-neg-47419808_st	-0.250522353400571	-0.024626663875737	-0.0308507017543686	0.256477988718711	0.461008348502789	1.22962589725154	-0.0666793214526206	0.158797073264792	0.568929241268289	-0.0256175399621362
HTA2-neg-47419811_st	0.316959239881375	0.0703453541781414	0.168761838434258	0.316959239881375	0.133043422750724	-0.170815125138314	-0.358011702373587	-0.393502368371465	-0.0874368603255894	0.46171349518026
HTA2-neg-47419815_st	-0.15590783464233	0.00828558639340789	-0.250369190087556	0.936220401117601	0.00969493611592982	0.350171210055983	-0.468963500849528	-0.249761798912288	0.0220526967078553	-0.473390951151409
HTA2-neg-47419816_st	-0.208285594334852	-0.435257311384762	-0.348421700197086	-0.441476533326221	-0.12585257998936	0.843731011801129	-0.280303338687359	0.921511770869646	-0.0589836031792709	0.461163631604701
HTA2-neg-47419818_st	-0.246725151715668	-0.563738071717484	-0.246999002548762	0.448691555804782	-0.0168089646983517	-0.117768244465694	0.875669171738549	0.293596769006105	-0.202288680424306	-0.848545424425798
HTA2-neg-47419819_st	-0.0125905761542263	-0.596559662484709	-0.230463241942996	0.319169576722034	0.554690328408182	0.782329862548033	0.40194259090586	-0.348995413657983	-0.208862578717101	-0.0256175399621363
HTA2-neg-47419820_st	0.486832949264079	-0.181928314053107	-0.185858178723077	0.0379674197801241	-0.0800974559357717	-0.328463508502747	-0.244038830635789	1.07952276417556	0.802750429794299	0.0460336878237818
HTA2-neg-47419821_st	-0.369138981340226	-0.275260372256126	0.556989135761428	1.20810424828372	-0.190942332006126	0.515880942314634	-0.013306043225087	-0.322582058246012	0.792618365757207	-0.23764432990205
HTA2-neg-47419822_st	0.172632194240093	0.637699415078816	-0.289417403221558	0.0782833356955698	-0.327375873097314	-0.0159107982920955	-0.00334434666594807	1.68246311233382	-0.389883904689158	-0.121128912012792
HTA2-neg-47419825_st	0.0926744410147657	0.119128141352399	0.552964636498031	-0.162810508984558	0.304862368131849	1.8763520131465	0.748799076413913	0.296716794826267	1.13619726135638	1.13593092778311
HTA2-neg-47419826_st	-0.419927582693303	-0.664499032658507	0.121477779090668	0.22570160737616	0.52038163780957	0.373205598267252	0.0827842162830549	-0.324436505998847	0.944946846602243	0.121271002680609
HTA2-neg-47419827_st	-0.191220168809166	-0.430922062582636	0.357854964634413	0.236525879862808	0.309552910168443	0.607008677489592	-0.0945752929001138	-0.119598681929615	1.57181407082784	-0.131513724231938
HTA2-neg-47419829_st	-0.0805580294816117	-0.263107154153284	-0.415068989472324	0.504050661122083	-0.506553091791078	-0.292240843529826	0.914587927296042	-0.316076329131296	-0.11839119886357	0.685441338869674
HTA2-neg-47419832_st	0.00595115663604384	-0.0883637147328489	0.224045115695904	1.39055616310907	0.0055723829721479	0.828347152025876	0.463046751245112	0.760929118721649	0.53794060707599	0.789797027309647
HTA2-neg-47419834_st	-0.0799375973138682	-0.102064468399463	0.00666263936757244	-0.291774492561251	0.134101727863194	0.105455155250801	-0.250534632014316	-0.0310506576555909	-0.182321035700244	0.21146434278558
HTA2-neg-47419835_st	-0.0246149338607442	-0.0115457872344791	0.144523589538549	-0.25655052515054	-0.0986224371789443	0.0587271536246741	-0.352199832980536	-0.243469648509282	0.358041003810784	-0.30126276074135
HTA2-neg-47419841_st	0.212267448552757	0.189436970999912	0.500028518087728	0.557944564106524	-0.394961797474731	0.329371884349289	0.141606956429394	-0.0484877093015256	0.100104685659827	0.355364816463653
HTA2-neg-47419842_st	-0.259678501179161	0.141064325351827	0.956150726783036	0.322396787659111	-0.241225739199202	-0.214262251430686	0.235060845455317	0.79902819175736	-0.153301796754978	-0.18571756168793
HTA2-neg-47419844_st	-0.103560090257931	0.219112117880398	0.595434768176042	-0.393502368371465	-0.0600958150148441	-0.292240843529826	-0.201271329426121	-0.393502368371465	-0.462407705995511	0.121271002680609
HTA2-neg-47419845_st	0.179364811481469	0.149767695401655	0.178973468707327	-0.0989844234408006	-0.422434647067154	0.185471410671216	-0.121098526528489	1.23438457160982	-0.271248783837081	-0.0826117401309345
HTA2-neg-47419846_st	0.201376267897103	-0.33842512931832	0.333220968378236	-0.0373505553849117	0.52038163780957	-0.150572213682399	-0.391658872211837	0.318052859863972	0.0459530275155731	-0.377032047758795
HTA2-neg-47419848_st	-0.191574534868433	-0.263271581898822	-0.170019925714255	0.267451983290429	1.45600327818021	-0.152415709842026	1.30818925977182	-0.00945914420428992	0.190575808447878	-0.191574534868433
HTA2-neg-47419854_st	-0.343313889523293	-0.305992649617437	0.264711454806975	0.320462934455063	0.136547117324411	1.20009839908583	0.260143725466224	0.0053307310355834	-0.611174469697768	-0.305992649617437
HTA2-neg-47419858_st	-0.32853862419626	-0.119598681929615	0.819399689917849	0.195533521489864	0.0116177043592122	0.993762367788622	0.260143725466224	0.211783296525513	1.01658747985597	0.121271002680609
HTA2-neg-47419859_st	-0.409394671237495	0.0212305086052497	0.0481068315231513	-0.0406411486520955	0.329100353720644	-0.223212025319389	-0.252273768912079	-0.036763801338155	0.233989071055493	-0.0256175399621363
HTA2-neg-47419860_st	-0.151205296546601	-0.349860001489842	-0.0895076689214162	0.196339015281876	-0.553687982595135	-0.0662012821854638	-0.302695797802837	-0.590707907556887	-0.208862578717101	-0.207630742190238
HTA2-neg-47419862_st	0.567151855488001	-0.350196769787096	-0.0329894721225047	0.283070238244363	0.344456675151666	0.630692500701686	-0.245275881747724	-0.233285332504634	-0.533815842879691	-0.384532872544796
HTA2-neg-47419866_st	0.00689212127196567	-0.119598681929615	-0.230463241942996	-0.100115984503424	-0.00786499306697971	1.5113390150287	-0.114057990326306	-0.412985065797657	-0.411439365156444	-0.15302338517869
HTA2-neg-47419868_st	0.372119226902655	-0.109569383028562	0.168761838434258	-0.393502368371465	-0.198518399282111	0.0425682592473276	-0.0503252864158046	-0.339926504926628	0.513736599133531	0.595878683782979
HTA2-neg-47419870_st	0.685144141065552	0.766662806145166	0.847465584210102	-0.119598681929615	1.18591722004316	0.383533397496658	-0.393502368371465	0.0961082512042237	0.610881622256298	0.610881622256298
HTA2-neg-47419879_st	0.0668455650015568	-0.351485921426853	0.168761838434258	1.04841895218355	-0.208862578717101	0.383533397496658	-0.314066227215682	-0.314066227215682	-0.291322902256228	-0.513382386121763
HTA2-neg-47419880_st	0.132946503945948	0.141064325351827	-0.133234668721866	0.435250066609138	-0.368145445948314	1.21033598831652	0.0299534996826171	1.29804252702811	-0.120443265350722	-0.205760794654369
HTA2-neg-47419881_st	-0.513740862533673	-0.430922062582636	-0.184280978658207	-0.0535868789936724	-0.530547859548766	0.177117016591886	-0.25239322471512	-0.119598681929615	0.134875397473847	0.21146434278558
HTA2-neg-47419882_st	0.0916344895895637	-0.024626663875737	0.141718750330556	0.195533521489864	-0.393502368371465	0.309004300366017	0.281217522896765	0.0732984123233957	-0.134170464664715	-0.100146637092778
HTA2-neg-47419883_st	-0.194429161754752	-0.433484295232892	0.862732075776756	-0.247620292714422	0.511841992460919	1.53041202170749	0.887176230689317	-0.0792501563411466	0.837049222854023	-0.0256175399621363
HTA2-neg-47419884_st	0.22293445866519	-0.297658251101339	0.100279290863568	0.0683891206459342	0.85557918261004	-0.447440290724389	-0.628332869787641	0.0963945717230457	0.54994982493613	0.929214965194129
HTA2-neg-47419889_st	0.595434768176042	-0.119598681929615	-0.238303593650207	0.504689234426027	0.100293134219062	-0.300081195237037	1.75360472933425	0.211783296525513	0.113430650973398	-0.121766349646473
HTA2-neg-47419894_st	-0.201247439009055	0.0703453541781414	-0.201247439009055	-0.331408457877555	-0.208862578717101	2.07571839700642	0.711096514901048	-0.0575047714357058	0.568649251658444	-0.368828152088726
HTA2-neg-47419896_st	0.363874348083398	0.511119424265339	-0.0286070124189552	0.195533521489864	0.281500736456459	0.866760094505205	0.260143725466224	0.389017343022657	1.27370459615543	-0.474118383787314
HTA2-neg-47419898_st	0.634430871279503	-0.225989257126851	0.185644268882407	0.414044090428451	0.514290533467673	0.752467078739504	-0.173316229654323	0.614449981095716	0.571536423646365	-0.0398328896714521
HTA2-neg-47419903_st	0.172632194240093	0.536534804573352	0.581541201638982	-0.103915087805502	0.0885772134370972	-0.23621407743898	0.303329946635766	-0.360766888667204	-0.0437957880182459	0.0805884702025958
HTA2-neg-47419910_st	-0.430922062582636	-0.488320281638535	-0.389648408577186	-0.577471041715228	-0.0144068873499762	0.0128300047409118	-0.74923419740703	-0.469610434532949	0.184823163523023	-0.301714072593759
HTA2-neg-47419912_st	-0.0406991808557711	0.357854964634413	-0.0688077855573159	0.251914352691664	0.715969709772946	-0.0406991808557711	0.260143725466224	-0.14770728663116	-0.239661435076489	-0.430922062582636
HTA2-neg-47419916_st	0.35628687456838	-0.139229057166039	0.273693239603061	-0.158795952194188	0.201079132752251	0.146274140406644	0.591861329177726	0.256551646221144	-0.127957513049598	-0.195472863599669
HTA2-neg-47419968_st	-0.170564600175243	0.0374753189113645	-0.415068989472324	0.363177511770724	0.803006123519486	0.0273325392455865	-0.0938406242118578	0.941579830568468	0.381046262619396	-0.0481260068990008
HTA2-neg-47419974_st	0.151523505565278	-0.513740862533673	-0.0291387435593852	0.243884636909879	-0.133950379681446	-0.148074610346597	1.49231166213544	1.02505287932448	0.972577463931384	-0.262045030595828
HTA2-neg-47419976_st	-0.430922062582636	0.237918043123213	-0.489185919099418	0.414044090428451	-0.292470979062749	-0.079245773078768	0.0574428131964557	0.596157549596036	-0.24495173350858	-0.154825529951013
HTA2-neg-47419991_st	-0.430922062582636	-0.596559662484709	-0.747908596255841	0.632554659367038	-0.393502368371465	-0.0125905761542263	-0.393502368371465	-0.119598681929615	0.121271002680609	3.19022192399444
HTA2-neg-47420010_st	-0.384532872544796	-0.314680117844124	0.0853912429841431	0.0214537666314683	-0.138800016164162	0.00546869799819846	-0.244038830635789	0.411990861224228	-0.154825529951013	-0.0421311931107921
HTA2-neg-47420032_st	-0.23874869548501	-0.270408927981074	-0.505814325978517	0.498846378551316	-0.0986224371789443	0.383306214683246	0.432318674812741	-0.386633290986094	-0.17891067274543	-0.271828984642218
HTA2-neg-47420068_st	0.0977099499988772	0.483696931545832	0.213453266797104	0.491958831120852	0.186680916208554	-0.0125905761542263	-0.158517596862415	-0.358079172207163	-0.0323952759927543	0.329298135809898
HTA2-neg-47420075_st	-0.32853862419626	0.647400274346593	-0.000562447154333859	-0.0989844234408005	0.571248490040946	0.185471410671216	-0.0666793214526206	0.158797073264792	1.00571764071085	-0.513740862533673
HTA2-neg-47420081_st	0.241890646761193	-0.568852551949181	-0.230463241942996	0.085658828398935	-0.570705482313653	0.451194727454429	0.65598482548554	0.363410246443487	-0.208862578717101	0.21146434278558
HTA2-neg-47420087_st	-0.376671594564515	-0.478295372487912	-0.32276611570766	0.256477988718711	0.71835829138109	-0.256257309060233	0.20441901178226	-0.368253402349028	-0.00462228745121479	-0.362481181631179
HTA2-neg-47420088_st	0.780237371237993	0.294726973501586	0.0463734652455122	1.65394535256864	1.06775128458985	0.97267063767657	1.07876343672707	-0.119598681929615	0.987885991994835	0.456467201897236
HTA2-neg-47420091_st	0.483766281064687	-0.238577877528857	-0.259202326522823	1.48186800308197	-0.392097673946596	0.0945562102689024	-0.00363698362045325	-0.0173781384247861	0.0375186551027658	-0.285681557026044
HTA2-neg-47420110_st	-0.103633810757826	-0.270408927981074	-0.747908596255841	0.857459472805473	-0.16859755493303	0.608438210935093	0.260143725466224	-0.146350708373463	1.2414922932944	0.121271002680609
HTA2-neg-47420152_st	-0.430922062582636	-0.256654704562088	0.182272804915549	1.13087927572268	0.0253719277781978	0.893694827452596	-0.0945752929001138	-0.10584445851063	0.135025226099595	2.30148103769039
HTA2-neg-47420169_st	-0.288916142795462	-0.155463571720258	0.564809484411086	-0.00465332566879901	-0.447876653496905	-0.139617780043729	0.0955821460813518	0.461439905713281	0.0600987604432412	0.473298241689142
HTA2-neg-47420173_st	-0.106875950057139	-0.350665495281855	0.168761838434258	0.0270809123904925	-0.412764175932142	0.68864788264264	-0.228166104773167	-0.380150646116795	-0.205011951338576	0.236151371991901
HTA2-neg-47420176_st	-0.379730343389448	-0.432093913646907	-0.240548005928835	-0.25655052515054	1.27159355045249	0.0614685016510414	-0.287103061678917	-0.090859535922976	0.0969184867115635	0.83435094811668
HTA2-neg-47420177_st	0.357854964634413	0.0192136255570116	0.117630109813128	0.632554659367038	0.293324946530536	1.5308217124549	0.911593763340818	1.26078205250056	0.321768251120378	0.0701392740594791
HTA2-neg-47420194_st	0.0564936464037732	0.381539323381554	-0.216687751198545	0.30718156381649	0.14234258281408	-0.152415709842026	0.0902524400951055	0.0460923072979487	0.810028437826725	0.595434768176042
HTA2-neg-47420204_st	-0.430922062582636	0.332890061177092	-0.0308507017543687	-0.393502368371465	0.178037189755439	0.383533397496658	0.0827842162830549	0.0460923072979486	-0.021262609019662	0.121271002680609
HTA2-neg-47420232_st	-0.150885629023735	-0.248788474399927	-0.0688077855573159	-0.29694935306732	-0.208862578717101	1.5308217124549	-0.587058167457297	-0.371881914790318	-0.701345453274284	-0.409301609001489
HTA2-neg-47420234_st	0.114755538160515	0.172885234375702	-0.153265500127934	1.13087927572268	0.234431583639675	0.15105331882695	1.28793268263551	0.211783296525513	0.568649251658444	-0.153265500127934
HTA2-neg-47420247_st	-0.172506082604882	-0.730285198821984	-0.0688077855573159	-0.119598681929615	-0.208862578717101	2.07571839700642	0.260143725466224	0.711096514901048	-0.611174469697768	0.595434768176042
HTA2-neg-47420326_st	-0.0838192024080802	0.617346790452909	1.51080820890558	-0.4081257389348	0.268547071063666	1.22786178135316	0.601670828321916	-0.105482906486311	0.482897244129877	-0.0349927059229325
HTA2-neg-47420332_st	-0.0121285429145375	-0.00272051253589746	-0.0688077855573159	-0.143240944286644	-0.35187002644363	-0.194929569164257	0.443172171429254	-0.550272209914981	-0.0674380503752746	-0.371826515159081
HTA2-neg-47420333_st	0.479186596558899	0.432345565789502	1.04112659745759	0.663206398606272	0.353962152413343	1.66061793799717	1.45264262013751	1.39120227289327	1.44932253463649	1.76279265866911
HTA2-neg-47420345_st	0.607817871393622	0.00747226654616678	1.1754619572664	0.346663154425838	0.766113087003916	0.0460509535942822	0.94553956360469	0.204173141874468	0.531007055806654	0.21146434278558
HTA2-neg-47420354_st	-0.282953096784564	0.0817662009467768	-0.0286070124189554	0.373272876276641	0.479533171485981	0.902322019085896	0.924457543636186	0.933741593192727	0.802795056570613	0.215373214400325
HTA2-neg-47420356_st	0.397047459720364	1.34278096116434	0.592737550409373	0.480925089597865	1.9774230062601	-0.343711344250823	1.20972466220752	1.75138427301191	0.0296257613229409	0.21146434278558
HTA2-neg-47420383_st	1.14209872930351	0.647400274346593	0.849791775444577	2.12632015218851	1.52178870311279	1.62649458883193	1.75062629202276	2.34727080575811	2.80189383450093	1.47135278696707
HTA2-neg-47420405_st	0.0115137194424911	0.437065806215536	0.0636958613457087	0.119526145497787	0.4579348559816	0.310938085559661	-0.0611185190353554	0.284263748153237	-0.28643554678511	-0.176247397705314
HTA2-neg-47420411_st	0.398068256276727	0.495435704584622	0.19495436707388	-0.714645166047528	0.0116177043592122	1.80327005473066	0.116041281104545	1.27967946925372	0.00175399528755849	1.75598987290891
HTA2-neg-47420419_st	0.123307901238018	0.306475428091406	0.287313330173464	0.584895086436634	0.0677970482172827	0.630163686945816	-0.262406233669147	0.352435134686819	-0.122107100187884	0.589238151621478
HTA2-neg-47420423_st	0.798901934888178	0.789714166181859	0.357905143125178	1.40389327823401	-0.0986224371789444	1.46743096655439	0.774038204050865	1.92634249397262	-0.0437957880182459	0.358352885428325
HTA2-neg-47420444_st	1.05225887318081	0.211783296525513	0.740337809777973	0.632554659367038	0.461008348502789	0.350760762129398	-0.244038830635789	0.711096514901048	0.179893336470672	-0.384532872544796
HTA2-neg-47420476_st	0.357854964634413	0.17696890000165	0.666740701695929	0.302157067313372	0.232168026440723	0.529623793761872	0.246957940874299	0.318406842349021	-0.208862578717101	0.121271002680609
HTA2-neg-47420490_st	0.0914714726678187	-0.165512005397656	-0.230921375859035	-0.119598681929615	-0.301640607460323	0.421111352965877	0.0823260823670152	0.460981771797241	-0.349842254123596	-0.21054217199014
HTA2-neg-47420491_st	-0.32853862419626	-0.344600981782531	0.168761838434258	-0.675118634258886	-0.122541497916996	-0.0125905761542263	-0.30718128757136	-0.119598681929615	0.0197581901084739	0.121271002680609
HTA2-neg-47420492_st	0.291422096010908	-0.236517971482371	-0.23153593635452	-0.205223022934549	-0.747908596255841	-0.170174702163554	-0.289899842828334	0.17908867070494	-0.29960072320972	0.372658162407266
HTA2-neg-47420510_st	-0.00817120423746745	-0.0640836132391573	-0.032859611895007	0.228452840631229	0.538268149254982	0.051348007663963	-0.26055240335435	0.203536184812636	0.833683911007326	0.595878683782979
HTA2-neg-47420512_st	0.0926744410147658	0.141064325351827	0.476644866405227	0.895358091714525	1.38601249873695	0.185471410671216	-0.393502368371465	-0.495031015428087	1.80327005473066	-0.172506082604882
HTA2-neg-47420513_st	0.291422096010908	-0.433484295232892	-0.32276611570766	0.119526145497787	0.70613180668074	1.0315639104261	1.97781690320771	0.711096514901048	0.0688635945379041	-0.172506082604882
HTA2-neg-47420517_st	-0.204509675589614	0.180155083991907	-0.35671119112203	0.38009901501408	-0.224887407420497	-0.0125905761542263	-0.386074346409053	-0.111461624750158	0.0688635945379041	-0.376395815365338
HTA2-neg-47420518_st	0.643322918419582	0.280741774652952	0.576245863912604	-0.119598681929615	0.719456149338833	0.59181542827544	0.0645723901847151	0.655587466320734	0.121271002680609	0.869228019605449
HTA2-neg-47420520_st	-0.0125905761542263	-0.104306289825614	0.0238904321899342	0.498372778926964	0.344456675151666	0.0968682192485555	0.078509713358907	-0.410702326929575	-0.408495512072529	-0.114220731384797
HTA2-neg-47420524_st	0.250634965969378	-0.270408927981074	-0.395586292046132	-0.119598681929615	-0.374019670945273	-0.0125905761542263	0.279626422892416	1.8313950167692	0.568649251658444	-0.394604786308297
HTA2-neg-47420525_st	-0.0983997310301008	-0.53222533417773	0.168761838434258	-0.119598681929615	0.0505234226317017	-0.0125905761542263	-0.0337895270537409	-0.596559662484709	1.01658747985597	-0.466439335124846
HTA2-neg-47420549_st	-0.172506082604882	0.0703453541781414	-0.230463241942996	-0.761439715058991	0.344456675151666	-0.695899027547129	-0.596210888508137	3.14200714973757	0.121271002680609	2.34727080575811
HTA2-neg-47420558_st	0.0380162682174704	0.237918043123213	0.0112122486718761	0.414044090428451	-0.475822647916537	1.08985712524616	-0.113474233038765	0.169425348962669	-0.0761830084467128	-0.0448259074736868
HTA2-neg-47420561_st	-0.223520959931166	-0.487040055566955	-0.31005132520723	-0.0260351067942606	-0.165637876897745	0.15066394124851	0.260143725466224	-0.25655052515054	-0.287332107565641	0.516965239327502
HTA2-neg-47420566_st	-0.32853862419626	-0.430922062582636	0.595434768176042	1.67690728074534	-0.393502368371465	-0.542024943654194	-0.393502368371465	-0.596559662484709	1.5308217124549	-0.430922062582636
HTA2-neg-47420572_st	-0.596559662484709	-0.251557647224642	-0.415068989472324	1.13087927572268	-0.374651087615033	-0.292240843529826	0.273107625106912	-0.119598681929615	-0.430922062582636	0.121271002680609
HTA2-neg-47420575_st	-0.0125905761542263	-0.0450069295115894	-0.0688077855573159	-0.354164914362433	0.344456675151666	-0.695899027547129	-0.0552378388910819	-0.722102261049959	-0.391584608573604	0.160608456689641
HTA2-neg-47420580_st	0.180792405369002	-0.162043621431492	-0.0150524457902487	1.25903087319109	0.527444510603575	0.498828685180038	-0.323517433273827	0.711096514901048	0.377981947273562	0.21146434278558
HTA2-neg-47420604_st	-0.0277122529102275	-0.430922062582636	-0.709994856714265	-0.414524549171557	0.0116177043592122	-0.307516443396168	-0.248708538676811	-0.393502368371465	-0.503788445959043	-0.0277122529102275
HTA2-neg-47420605_st	-0.0365335489741114	-0.248990994257037	-0.287796135936655	0.221802899488952	-0.15822232610821	0.619290434462535	1.19041304954942	-0.123747723169474	0.746760617335371	-0.154825529951013
HTA2-neg-47420607_st	0.249801897859427	-0.10286338291835	0.0987377595054077	0.581589635491175	0.13779982137975	0.0151298352206976	-0.0764932855730657	0.213637852360672	1.01658747985597	-0.172506082604882
HTA2-neg-47420609_st	-0.128185244285885	-0.263865807026039	0.208618620358478	-0.0169031405183267	0.178037189755439	0.378689768318653	-0.227173898040932	-0.219973540063591	0.0350020128455394	-0.607233732068701
HTA2-neg-47420610_st	-0.172506082604882	-0.350665495281855	-0.337233097222687	0.119526145497787	-0.393502368371465	-0.277966446859512	-0.0666793214526205	0.288061651516678	0.0129106543408001	-0.0785471749598482
HTA2-neg-47420614_st	-0.322790389123105	-0.024626663875737	-0.406121271949594	-0.405464971451355	-0.146244459464333	0.185471410671216	-0.489108393366646	-0.119598681929615	-0.154825529951013	-0.019869304888981
HTA2-neg-47420617_st	-0.0134492379688104	-0.373254081778784	-0.149635513750156	0.431498281707382	0.123292820704913	-0.305013427117589	0.0252487604746808	0.449426808783164	1.06190595686768	-0.0324264814832886
HTA2-neg-47420624_st	0.0564204928304014	0.0703453541781414	0.0901828893518591	0.280750499291588	-0.0986224371789443	0.180378489394115	1.44016776404601	-0.335849782710111	0.637660320643072	0.415380092574621
HTA2-neg-47420625_st	0.445580285748417	-0.101522885294795	-0.246182946786045	0.414044090428451	0.606022769499325	-0.152415709842026	0.485620120183636	1.31871950443683	0.0140605127352654	0.143268502724143
HTA2-neg-47420626_st	0.377619840272531	-0.400386027409226	-0.0684480263647958	0.663902039641348	-0.301182473544283	0.0278018934510578	0.08564231039297	0.392000899818597	-0.337176205465177	0.0253920733420704
HTA2-neg-47420630_st	-0.117694270546386	-0.0391017096913553	-0.0490772933284186	0.101299553923737	0.678080008893423	-0.46459180925741	-0.155238474371974	-0.376305763781212	0.799956469948163	0.205689678327582
HTA2-neg-47420632_st	-0.112556820791531	-0.370972800769286	-0.355119727658973	-0.119598681929615	0.0116177043592122	2.00106809078318	-0.536261626694787	-0.226443317008465	0.181220264493959	-0.370972800769286
HTA2-neg-47420633_st	-0.199846789409404	-0.255993905561192	0.313734690682361	0.0865160757092187	-0.220224521240287	0.383533397496658	-0.195490174706695	0.43215771647912	-0.0730779772524065	-0.172506082604882
HTA2-neg-47420639_st	0.358184513754642	-0.430922062582636	-0.0678122496782174	0.0430523103351627	1.78377718434336	0.389283534134429	0.873747507165827	-0.433908670219931	0.283921994945387	-0.00985509034010337
HTA2-neg-47420640_st	0.00460143947912256	0.0703453541781414	0.400427698363926	0.864220519296706	0.0116177043592122	0.383533397496658	-0.0945752929001138	-0.364893802555042	0.0228032812125671	-0.0696610793301322
HTA2-neg-47420645_st	0.0660840060945719	0.0465382998756768	-0.393634391468419	0.256477988718711	0.461008348502789	1.03437919197511	0.110235374151633	0.279576569783585	0.795433647306214	0.361168166977333
HTA2-neg-47420653_st	-0.466498647760254	-0.298240843218346	-0.475205570334819	0.139427933217824	-0.260821149007175	-0.147426763368672	-0.362175409075511	-0.251561578677186	0.344960127169527	-0.0221443105867237
HTA2-neg-47420654_st	-0.204889116300122	-0.289482292203458	-0.186526676027278	-0.25655052515054	1.89310309494419	0.833580290875249	0.305776962566673	0.953346662148318	-0.386985496666918	-0.232361239652663
HTA2-neg-47420655_st	-0.392528273187745	0.114673875476918	0.121713480852339	0.0694980112806038	-0.0245228466098993	0.0317379451445503	-0.0630447013996342	-0.16071720953951	0.857576949068232	-0.172506082604882
HTA2-neg-47420658_st	-0.665015007554652	-0.488044362321726	-0.32276611570766	0.207836222569666	0.948371880694835	0.408945918884343	-0.378378097099148	-0.596559662484709	0.246848767204273	-0.013314838882334
HTA2-neg-47420659_st	-0.250522353400571	-0.100031786901466	-0.101192657031847	0.0377244671677071	-0.393502368371465	-0.349893404517102	-0.240619226133849	0.192260184236061	0.102372088919866	-0.205362926115296
HTA2-neg-47420661_st	0.32711273603857	0.079114844278879	-0.113165867692108	0.372126381971702	-0.0764121474967442	1.36767881832432	1.11516299202127	1.78022910009986	0.25693027531357	0.203115797954613
HTA2-neg-47420662_st	0.0269945107789162	-0.596559662484709	0.0269945107789162	-0.471786772951614	0.136390593892307	-0.417252054121099	-0.425435746755611	-0.119598681929615	0.121271002680609	-0.503366536460378
HTA2-neg-47420663_st	-0.0979763741390471	-0.77152807822841	-0.18450673941511	0.0205651057461632	-0.517346346198627	0.208564981752958	-0.365648638450924	0.0368148807818122	-0.380612219640555	-0.200359812525423
HTA2-neg-47420665_st	0.478699726511241	0.777911241867706	-0.0688077855573159	1.01414423405788	0.194094178050876	-0.292240843529826	1.17119764097071	1.80960745230782	-0.248445588890972	0.777911241867706
HTA2-neg-47420666_st	0.0914714726678187	-0.195211775630743	-0.102744890988955	-0.220978958405481	0.117233161180981	0.40549263538992	0.20823318622849	0.348883510327194	-0.154825529951013	0.662375454775689
HTA2-neg-47420668_st	0.809380181959939	-0.180288354202247	0.263308401534336	1.6575489137616	-0.172775053151507	-0.0916964982009909	-0.144615973731962	1.51413832494337	0.239970314565746	0.448189571544132
HTA2-neg-47420669_st	-0.301714072593759	0.761418081399797	0.112904921474352	0.513311685464657	0.344456675151666	1.80327005473066	1.04152420933016	0.286126133021821	0.60546906904863	0.358352885428325
HTA2-neg-47420693_st	-0.378070477402841	-0.107909517041955	-0.074903744882318	0.0424811345530728	0.344456675151666	0.417513992935967	-0.169307061767952	0.370480685353554	-0.245160551782031	-0.309801103676958
HTA2-neg-47420704_st	-0.430922062582636	-0.596559662484709	-0.596559662484709	0.195533521489864	-0.596559662484709	-0.292240843529826	-0.393502368371465	-0.393502368371465	0.121271002680609	0.595434768176042
HTA2-neg-47420711_st	0.876918205683867	0.332890061177092	0.849791775444577	0.663206398606271	0.52038163780957	2.65631437343598	0.833434894070673	0.976884218693321	0.068863594537904	0.832960566530695
HTA2-neg-47420716_st	-0.32853862419626	-0.430922062582636	-0.415068989472324	-0.119598681929615	-0.868861963588507	-0.542024943654194	-0.0945752929001138	-0.596559662484709	-0.208862578717101	-0.430922062582636
HTA2-neg-47420723_st	0.0115137194424911	-0.180288354202247	0.182485763116523	-0.0989844234408005	0.243722010875186	0.68864788264264	0.308260611000467	-0.25655052515054	1.04973548205667	-0.0256175399621363
HTA2-neg-47420725_st	0.766510754958284	0.211783296525513	0.736312137094087	0.853869622392041	0.344456675151666	1.89671345369672	0.485620120183636	1.54828743551898	-0.233400740634251	0.21146434278558
HTA2-neg-47420727_st	-0.540254477050322	-0.672989732561635	-0.17557064574325	0.0138946080366579	-0.495031015428087	0.743540478842385	0.053165535803663	-0.339885035804631	-0.260457067412142	-0.184026997335216
HTA2-neg-47420729_st	-0.503236139824967	0.379620667551033	0.0212202318751443	0.427333734344011	-0.197669442091679	0.185471410671216	0.485620120183636	-0.127343856587258	-0.149036575024568	-0.289731335573726
HTA2-neg-47420731_st	0.462177503952274	0.0437230183266695	-0.0286070124189554	-0.25655052515054	0.52038163780957	-0.152415709842026	0.0574428131964556	-0.25655052515054	-0.319892320649868	0.448990141140234
HTA2-neg-47420743_st	-0.210930764239388	-0.390321811741509	0.321309260017817	0.314478847202192	0.243722010875186	0.0704099711858328	-0.335501509887984	-0.198549666667059	0.62693009975177	0.595434768176042
HTA2-neg-47420755_st	0.362241957499634	-0.0369619209858604	0.400705264495614	0.0607182344253724	0.252105800878198	1.12694622809521	-0.20496963676325	1.06182475295819	0.683441718035261	0.235783479447581
HTA2-neg-47420757_st	0.347521091616632	0.760393432176425	1.81391763866914	0.333647061213494	0.454340813179771	0.670312641246006	0.051892159407278	0.437577517186747	0.779548043572875	-0.154825529951013
HTA2-neg-47420761_st	-0.219662910330048	-0.430922062582636	-0.219662910330048	0.632554659367038	-0.268385718461452	-0.292240843529826	-0.773991302616654	0.211783296525513	0.439069604891508	-0.0473894326948682
HTA2-neg-47420765_st	0.582029298155003	0.619542865266634	0.222108449507955	1.97852400917377	1.34830388373514	1.15269471966541	1.35028954699948	0.207496311872235	0.490808265953672	0.432064198875613
HTA2-neg-47420772_st	-0.265507097308062	-0.314458519996159	-0.122912612278087	0.327187213003011	1.27774217150976	1.02374324458937	-0.123098436379118	-0.345819397953076	1.44180758076009	-0.488207956831968
HTA2-neg-47420776_st	0.167913879707849	-0.015580663318832	0.59202091727488	1.72934845283141	0.438413275995977	0.00520535050386628	0.811075294781032	1.40317062801947	0.653380364850924	-0.300081748962161
HTA2-neg-47420779_st	1.13985698388743	0.123458421107923	0.882556723920774	1.15473097005619	1.32679753268633	0.500452648958839	0.78638687506357	0.2400667281955	1.70615950733053	0.194810581273048
HTA2-neg-47420781_st	0.195533521489864	0.595434768176042	1.31191378112169	1.67690728074534	-0.393502368371465	0.383533397496658	-0.393502368371465	-0.119598681929615	0.121271002680609	0.595434768176042
HTA2-neg-47420786_st	0.644949620168763	0.634571084914115	0.060333593984469	0.925936268048088	0.98808739385138	1.50621096927833	1.09875074309199	0.461439905713281	1.38503521925367	0.0294555751888113
HTA2-neg-47420787_st	0.261540724966735	-0.34632982913848	1.41822273763051	0.862151396152725	0.500816066417436	-0.0125905761542263	0.224526136038223	-0.239485134108416	0.160327765078538	0.492804548299241
HTA2-neg-47420802_st	-0.191212607727087	-0.406256805525366	-0.149798012247147	0.848901052189851	0.0347868990635844	-0.482715197980711	-0.527672543794809	-0.197240779477057	0.40426987284301	0.0884550873256012
HTA2-neg-47420804_st	-0.27547016569965	-0.364130579266901	0.116426796245967	-0.142013244744218	-0.482022382078388	-0.41713289359201	-0.0124268389258402	1.49589330966053	-0.205355040243547	0.472890165834647
HTA2-neg-47420806_st	0.0252753651555982	0.0834050613707846	-0.230463241942996	-0.0396883790196062	-0.0242318537743317	-0.292240843529826	0.259238696451745	-0.155448240063159	1.01658747985597	0.121271002680609
HTA2-neg-47420814_st	-0.190119880164199	0.270372665847223	0.273755677071946	-0.234211558259856	0.138184474593662	-0.160625923574588	0.365137564103911	-0.119598681929615	-0.0214568211275621	0.21146434278558
HTA2-neg-47420815_st	0.0132574515235297	0.0496130713725805	0.420534649122985	0.90520765295845	0.209056615222406	0.993762367788622	-0.0627478072699053	0.151141718429203	1.15759269150546	-0.286937131336446
HTA2-neg-47420820_st	0.204450062787513	-0.430922062582636	-0.0707806536856705	0.602577257086044	0.243722010875186	-0.364759971758648	0.135157138116417	0.0341442624231286	0.397333049002889	0.647807690009404
HTA2-neg-47420823_st	0.523425988630287	-0.243275614185447	0.542914460802448	1.71660011781526	0.106146434363798	0.637051795045456	0.11600789421869	1.37193384569729	0.207384550658138	0.481699700366534
HTA2-neg-47420827_st	1.8259909327034	2.09885532018699	1.69756635677477	1.70654533447137	0.739579367260857	3.34556879270924	3.51770595281944	3.35605357961251	3.50600887461095	3.78375774452158
HTA2-neg-47420835_st	0.459155867762754	-0.114469169594933	0.303654572715491	1.13087927572268	1.21567484985595	1.96618514524065	1.26543777108645	1.01150514801137	1.49650626778877	0.305500791813893
HTA2-neg-47420851_st	-0.180129044724501	-0.0932212961488804	0.090424352593771	0.0447779105327099	0.547110129057632	0.0471855888229206	0.315071101753053	0.245693605962895	0.819346857005269	0.320872301345556
HTA2-neg-47420857_st	0.217486897560987	0.126621467888317	0.272307148776694	0.0569498601752971	0.140927698185296	0.58585356995275	1.13347648528136	0.75277655170538	0.0770990237807813	0.337150087476991
HTA2-neg-47420860_st	2.03973663860719	0.766662806145166	0.494080764176054	-0.0989844234408005	0.0677970482172827	1.22962589725154	0.0827842162830549	-0.830477468965909	0.292832708636667	-0.000562447154333845
HTA2-neg-47420864_st	0.559144349784226	0.220524208423884	-0.0235526399343547	0.313927967962682	0.274766198577868	0.570338172597377	-0.368767537270821	0.0535818867943992	0.527226533099298	0.624376734189062
HTA2-neg-47420867_st	1.30692643240206	0.860433137355544	0.944338338544654	0.119526145497787	-0.292470979062749	0.993762367788622	1.52468888183848	0.7618485388236	0.121271002680609	2.33909871076036
HTA2-neg-47420874_st	0.281062645738243	-0.433484295232892	-0.473867555071964	0.536736197841196	0.187573595461577	-0.16954873611708	-0.393502368371465	0.114634058271686	0.0688635945379041	-0.179021965181013
HTA2-neg-47420882_st	0.652523267340469	0.948771040933923	0.0814302889918712	-0.0200945139861597	0.737667975437173	1.01555635842333	-0.0938007560866022	0.211783296525513	1.68105978700408	0.157521589611981
HTA2-neg-47420897_st	-0.485247765627671	-0.227066230273014	-0.0688077855573159	0.559649457028545	-0.0894616381306052	-0.335949402875939	0.182864914134015	0.0863875996590607	-0.227329481052159	0.639221381491039
HTA2-neg-47420898_st	0.0115137194424911	-0.195003804955345	0.168761838434258	-0.358079172207162	-0.478385587486471	-0.079245773078768	0.308260611000467	0.596157549596036	0.568929241268289	-0.154825529951013
HTA2-neg-47420903_st	0.680972761567163	0.671331286124096	0.975139482820264	0.256477988718711	1.17944425505866	0.185471410671216	1.01079440325384	0.0460923072979487	1.50550329783139	0.21146434278558
HTA2-neg-47420904_st	0.595434768176042	-0.119598681929615	1.92634249397262	1.67690728074534	0.0116177043592122	0.993762367788622	2.19418872537396	0.211783296525513	-0.208862578717101	-0.172506082604882
HTA2-neg-47420908_st	3.46391583791085	2.30768816598827	2.93860792269269	2.18421855180052	1.62112619207858	-0.542024943654194	0.260143725466224	0.711096514901048	1.01658747985597	1.98534432482907
HTA2-neg-47420910_st	0.378173209943961	0.775112685354501	-0.0219281925172753	0.217556067504579	-0.42894456472699	0.628212943699628	1.01302354179513	0.985271703885283	0.188815845707765	-0.0518509840882212
HTA2-neg-47420912_st	0.425438124149252	0.434442571314854	0.819399689917849	0.362837348172476	2.28810417320123	0.464830064518862	-0.00647897138064718	0.960298405755393	0.440832937583509	1.85752801075414
HTA2-neg-47420916_st	-0.247913220937973	0.17210315909305	-0.391643207555533	-0.321973307380558	-0.0775744407609343	0.00364927667018877	0.0827842162830548	0.419442905400053	-0.319892320649868	-0.327870974163301
HTA2-neg-47420925_st	1.00065606708007	0.520752426570307	0.182485763116523	1.22398076543708	1.01669745018236	1.04008659398065	1.57058225081338	1.04976766930876	0.822640927040126	1.06312824031547
HTA2-neg-47420926_st	-0.0665025513531983	-0.109569383028562	-0.0308507017543687	-0.200513070497423	1.60329883636455	-0.41713289359201	-0.244038830635789	0.9033719060215	0.403862450569434	-0.596559662484709
HTA2-neg-47420934_st	0.425306197707647	0.593342412208928	0.788753047295541	1.20395716025184	0.390204120462241	0.346057087765214	-0.151651530825743	1.08003819518202	0.741074148194629	0.35675345892123
HTA2-neg-47420940_st	-0.228850613427977	-0.195003804955345	0.0499770264384712	0.477837441436947	0.162497434320683	-0.152415709842026	0.485620120183636	0.0312810480318553	0.344960127169527	-0.0216263526434107
HTA2-neg-47420966_st	-0.180838895545194	0.0458518400153097	0.0950600821433681	-0.437542674817435	0.869552631649106	1.09404372073079	-0.11071962789859	0.211783296525513	-0.454058830653404	0.0985904729828615
HTA2-neg-47420981_st	-0.83027383379283	-0.283726435403761	0.158633934660887	-0.183735877638757	0.503720012242473	0.0456462769834162	0.0830785383765098	-0.0669540818985162	0.442796845853774	0.124140319866994
HTA2-neg-47420982_st	-0.172506082604882	0.277738639025663	0.37615512328178	0.45086860624936	0.262187665747931	-0.299679318007829	-0.137999805856604	-0.15885749470749	0.0326169149741092	0.595434768176042
HTA2-neg-47420988_st	-0.497726887169853	-0.33208928726778	0.0961767458300599	0.29436629680472	-0.596559662484709	-0.19340806821497	-0.497378113193281	0.211783296525513	0.220103777995465	0.121271002680609
HTA2-neg-47421001_st	-0.217931433349845	-0.307723975858331	-0.24193838751482	-0.0989844234408005	-0.140587135657295	-0.079245773078768	0.260143725466224	-0.25655052515054	0.495339242556317	0.132611549145534
HTA2-neg-47421169_st	0.851728169508529	0.49747233804475	0.995966954459786	1.20755962488835	1.38601249873695	0.640117906102057	1.49051168444737	-0.119285677813925	0.442577994333483	-0.0125149576349211
HTA2-neg-47421172_st	0.339171328732038	0.476644866405227	0.175756785394914	0.259208853038689	0.0498734689913818	0.073352462336538	0.172055254417167	0.0275472148124041	-0.324864009790297	1.06312824031547
HTA2-neg-47421192_st	0.390584310868747	-0.350665495281855	0.14643503076044	-0.144788906332779	-0.206951137495209	0.0991710426635353	0.570225168503295	0.231106767937115	0.515624069387196	0.0822563527967029
HTA2-neg-47421227_st	-0.387615086510683	-0.22197748660861	-0.415068989472324	2.57573302363169	0.301244226118695	0.340320948463687	-0.393502368371465	-0.393502368371465	0.121271002680609	-0.387615086510683
HTA2-neg-47421241_st	1.13617102446069	-0.102386462141202	0.572139500375887	1.03881835944189	0.0329398609148768	-0.538687359894297	-0.073253136344449	0.554057248527423	1.87067691761532	0.37967504198399
HTA2-neg-47421296_st	-0.172506082604882	0.210119270624468	-0.230463241942996	0.195533521489864	0.746317881682528	0.109620363001036	0.00835883815939709	0.00835883815939709	0.192998627813761	0.523132209211471
HTA2-neg-47421298_st	-0.419049353644224	-0.270408927981074	0.831272398856261	0.632554659367038	-0.196989869778689	0.395406106435071	-0.381629659433052	0.722969223839461	0.133143711619021	0.133143711619021
HTA2-neg-47421299_st	-0.235214677604687	-0.0915687603305037	0.281368852424667	0.345197582590455	0.314882452641557	0.0428050624460833	0.294828102944129	-0.358185752541969	-0.208772284304403	-0.212994478722015
HTA2-neg-47421342_st	0.773931059218408	1.13087927572268	0.168761838434258	0.296477412654379	0.427693798943207	0.726940394832647	-0.361397265856088	0.627859391109508	0.749765506899995	0.328612795220067
HTA2-neg-47421354_st	-0.32853862419626	0.595434768176042	1.13087927572268	0.195533521489864	1.13087927572268	1.5308217124549	-0.393502368371465	-0.393502368371465	0.121271002680609	0.595434768176042
HTA2-neg-47421373_st	0.206306321312667	0.0703453541781414	0.310004618360232	-0.0146899644539164	0.723269079069215	0.366221827763322	-0.0146899644539164	-0.382627311141443	-0.0521096586650875	0.121271002680609
HTA2-neg-47421381_st	-0.212462796670329	0.327859124051445	-0.230463241942996	0.195533521489864	-0.239675293833914	0.962949652671808	0.0215005346258179	0.680283799784235	0.0904582875637955	-0.0564302550789498
HTA2-neg-47421387_st	-0.307724208063403	-0.385567546982246	0.0445483129007948	0.190104807952187	-0.320473742581837	0.68864788264264	0.0827842162830549	0.0460923072979487	-0.132053914235709	0.0384860328975819
HTA2-neg-47421393_st	0.170254523522689	-0.248076962905721	1.00224478959476	0.536533231456625	-0.393502368371465	0.170254523522689	0.116750470634994	0.116750470634994	0.568649251658444	-0.600700301877851
HTA2-neg-47421410_st	0.273912112151632	0.681211478037363	0.263308401534336	-0.25655052515054	-0.0624052047079628	0.918713656997426	0.490209499821009	0.0777012365178081	0.537665553004982	0.825500542530828
HTA2-neg-47421411_st	-0.316743036673939	0.214100159406277	0.0829129961986454	2.5519425114674	0.620076394689486	0.497712423405355	-0.393502368371465	-0.128712059189127	-0.0406465040423166	-0.425023422829177
HTA2-neg-47421447_st	0.195533521489864	-0.513740862533673	-0.672234129370275	1.18987603664519	-0.208862578717101	0.68864788264264	0.308260611000467	-0.495031015428087	-0.0437957880182459	-0.172506082604882
HTA2-neg-47421498_st	0.162447731096025	0.629915391477047	-0.000740601507361521	0.186862332022918	0.553005316139981	0.0456462769834162	0.226637777364765	0.610334817956075	1.41657520048878	0.129841509149878
HTA2-neg-47421519_st	0.52330134517285	0.0703453541781414	0.828084807191142	0.195533521489864	0.190313243717006	0.833078625802034	-0.398585334786609	0.811041593382709	0.279763521395691	0.260951892154496
HTA2-neg-47421529_st	-0.272485891009989	-0.169005182034248	0.0714784909182172	-0.136896102955355	-0.275183850623186	0.0456462769834162	-0.0685766699790175	-0.668202300940806	-0.154825529951013	0.127347551678293
HTA2-neg-47421561_st	-0.13758742290231	-0.144552287195566	0.158709187078135	0.78066309361666	-0.0216170651605511	-0.138230112302439	-0.209814764367899	0.211783296525513	-0.154825529951013	-0.402767946521957
HTA2-neg-47421597_st	-0.296020660087254	-0.350665495281855	-0.330037478663642	-0.182302324892288	-0.0786305122115798	0.598399666071848	-0.0825049507768741	0.0849173113918986	-0.299110795287893	0.0628946724954048
HTA2-neg-47421617_st	0.133448071989891	-0.195003804955345	0.595434768176042	-0.096012792317545	0.48325542750253	0.0081220229909691	0.0659624399328813	0.756695282429031	0.953156098590202	-0.353203129700677
HTA2-neg-47421633_st	0.446098653143968	0.100679163778098	0.539849930193431	0.050111893526466	-0.126051493666522	0.490585895817198	0.818303248891193	0.280228555836196	0.718025558235556	0.581748874180257
HTA2-neg-47421635_st	0.00213733443166013	-0.100031786901466	-0.331313384595364	0.125557880601246	-0.0258009978941839	0.365510519029632	-0.219915003604845	-0.213463260013049	0.54994982493613	-0.383162533119146
HTA2-neg-47421638_st	-0.103181264059815	-0.467587320835265	0.0508183331834362	0.117392765382516	-0.354055899381737	-0.41713289359201	-0.244038830635789	-0.0801522129398877	-0.208862578717101	-0.063734795070087
HTA2-neg-47421639_st	-0.176546903745758	-0.119598681929615	-0.281199950300381	-0.0871259081114362	-0.0431588527590443	1.88616269563814	-0.36913215852735	0.636755210932039	0.219866799277966	-0.150710867853697
HTA2-neg-47421642_st	-0.172506082604882	-0.430922062582636	-0.0688077855573159	-0.108236844747611	-0.437543281578122	0.339492484290001	-0.0945752929001138	0.667055601694391	1.5308217124549	0.121271002680609
HTA2-neg-47421730_st	0.173192785493797	-0.305515592389056	0.0636958613457087	0.69357614734282	0.112946951110081	0.733797785535439	-0.0215294185598219	0.506589808606079	-0.0290052646096857	0.21146434278558
HTA2-neg-47421748_st	-0.172506082604882	-0.596559662484709	0.819399689917849	-0.393502368371465	0.0116177043592122	0.383533397496658	-0.0945752929001138	1.31191378112169	-0.611174469697768	-0.596559662484709
HTA2-neg-47421751_st	0.133448071989891	-0.0344980283046702	0.79605071120371	-0.121899844365919	-0.0565600793863449	2.33202575103298	-0.0770830478629887	1.15885224029079	-0.00904083383217576	0.595434768176042
HTA2-neg-47421759_st	0.782988119472422	-0.271606670452861	-0.125969601533851	0.195533521489864	-0.408558513673786	0.0523793197125961	-0.170849607535775	-0.00720306018349284	-0.304299699442099	-0.29699229583557
HTA2-neg-47421822_st	0.668288447790347	0.629561318588847	0.132831145091393	0.512757464540609	-0.0547744829013852	1.84266619543808	1.03895447580316	0.461439905713281	-0.25536538287074	0.87719110209313
HTA2-neg-47421829_st	0.184928136913649	-0.383084917634435	0.447964383144239	1.34188159023809	0.0988962758889308	0.045103003225849	0.303923150134113	-0.059031812082665	1.80327005473066	-0.0876292279580594
HTA2-neg-47421854_st	0.105268619630798	0.22934289092694	-0.332683724021013	0.610025497773628	0.178037189755439	0.550973662406211	0.315962130967551	-0.393502368371465	0.23601324680544	0.798794895114118
HTA2-neg-47421855_st	0.357854964634413	0.135753974971074	-0.00890608652017541	-0.596559662484709	0.197300324235047	-0.0820269375470336	0.666306628418372	0.0126605345806835	0.499212890265637	0.595434768176042
HTA2-neg-47421856_st	0.195533521489864	0.211783296525513	-0.415068989472324	0.632554659367038	2.07571839700642	-0.0125905761542263	1.28793268263551	0.211783296525513	-0.208862578717101	-0.172506082604882
HTA2-neg-47421889_st	-0.305762519868101	-0.294553370765819	0.0643676552570644	0.172471788219041	-0.189468947188111	-0.223270651516934	-0.578862828939471	0.215633562743699	-0.400048254931353	0.836810832748881
HTA2-neg-47421950_st	0.297002336176701	0.214100159406277	0.0102383209833031	0.253083369425777	0.0170764687527657	-0.542024943654194	-0.255536013902787	-0.0785096591919437	-0.167773555979429	0.745458400109423
HTA2-neg-47421976_st	-0.170564600175243	-0.358079172207162	0.540725269589346	1.15473097005619	-0.0245228466098992	0.891738776738298	0.260143725466224	0.211783296525513	0.121271002680609	0.082256352796703
HTA2-neg-47421989_st	2.78492816317959	1.8251791910431	1.92411317263349	3.05364382982591	1.02242300171485	0.231538671198962	0.264807600467384	1.90877344751202	0.520557213380298	0.885208868420957
HTA2-neg-47422012_st	-0.0125905761542263	-0.430922062582636	-0.883614999963414	-0.393502368371465	0.0116177043592122	-0.542024943654194	1.28793268263551	-0.393502368371465	0.568649251658444	-0.430922062582636
HTA2-neg-47422014_st	-0.32853862419626	0.211783296525513	0.168761838434258	1.67690728074534	0.0116177043592122	1.5308217124549	-0.393502368371465	0.211783296525513	-0.208862578717101	0.595434768176042
HTA2-neg-47422021_st	0.356639297272497	-0.314105219816581	-0.222731811042919	1.18987603664519	-0.374278770837046	0.417784847228966	0.116589018363732	0.316493156067549	1.24908752703967	0.358352885428325
HTA2-neg-47422029_st	1.80702055284041	1.7717851112261	0.944795348875375	1.20267140670327	1.13087927572268	0.383533397496658	-0.0945752929001138	1.08185826530715	0.0865295672268707	1.69650015139457
HTA2-neg-47422037_st	0.306031664373155	0.0703453541781414	0.0634687575057132	0.195533521489864	-0.208862578717101	0.383533397496658	0.260143725466224	0.358939065048421	1.4526940857194	0.047615684395401
HTA2-neg-47422040_st	-0.238655625673126	-0.358079172207162	-0.194870102965979	0.0850357043289652	-0.393502368371465	-0.370470795312436	-0.588752135689603	-0.311780361538841	0.269776334993806	-0.337464587995954
HTA2-neg-47422060_st	0.0198363104412843	-0.183716790003683	-0.0484046601697035	0.994320885429823	0.142425858668273	-0.110359054626038	0.182113024612608	0.102462166713344	-0.329255284857761	-0.00555737732670934
HTA2-neg-47422078_st	-0.38640417184071	-0.0578043044019008	0.0618377952790162	0.493346745934033	-0.278515173917473	-0.0125905761542263	0.5483635278677	0.891156829530985	0.442747742890609	0.137078005465524
HTA2-neg-47422080_st	-0.0125905761542263	0.224077198124655	-0.174680123830928	0.0479444584985015	0.461008348502789	-0.407155854873633	0.0827842162830549	-0.115904146003748	-0.124550332276108	-0.0406851113245314
HTA2-neg-47422083_st	-0.172506082604882	-0.119598681929615	0.819399689917849	-0.393502368371465	0.344456675151666	-0.0125905761542263	-0.393502368371465	-0.596559662484709	1.01658747985597	1.98534432482907
HTA2-neg-47422085_st	-0.42870155428638	0.0540947476460036	0.504452493495388	0.0383747875711548	0.344456675151666	0.836461620335192	0.0532384447924383	-0.303159987482348	0.492773864862079	-0.164354861581803
HTA2-neg-47422090_st	0.4609028541227	-0.201207913259143	0.707417229046945	0.632554659367038	0.699327167559277	-0.152415709842026	-0.22602145285939	0.35191388468796	0.0688635945379042	0.735565356338489
HTA2-neg-47422093_st	-0.323117609415785	-0.109569383028562	-0.32276611570766	0.846829123097756	-0.402711120600905	1.58391830507175	0.485620120183636	0.107507570426959	0.768968469268755	0.561507571820173
HTA2-neg-47422095_st	0.084340345570564	-0.0371526256755554	0.0841879610338179	0.169985688766968	0.386857739401878	-0.00688248682035845	0.0827842162830549	-0.550433069698737	0.568649251658444	0.106400729024708
HTA2-neg-47422105_st	-0.362132833119849	0.141064325351827	-0.161486593248847	0.550594851015444	-0.369170898039039	-0.258700620967959	0.192337295826658	-0.192388182979598	-0.521048266140202	-0.350992649982929
HTA2-neg-47422120_st	-0.336957600988214	-0.433484295232892	-0.430194489157314	0.144159420780676	-0.524170887328299	-0.0975713289352146	-0.420177275780452	1.08618450067072	-0.245212967990519	-0.0801461772916643
HTA2-neg-47422171_st	0.234987833883668	-0.100855064424586	-0.265711804658242	0.590969760818824	0.794722604482122	-0.250064475245208	-0.17571033871516	-0.332778925699389	0.121271002680609	0.308030435159716
HTA2-neg-47422186_st	0.0785650287626327	-0.105074045786098	-0.195026815810714	0.414044090428451	0.327553227931284	-0.0455448657401752	-0.0788762360150621	0.297279756245691	0.105763553639302	-0.19911473017727
HTA2-neg-47422203_st	0.349978606570022	-0.192388182979598	-0.408358190906578	0.414044090428451	0.178037189755439	-0.079245773078768	0.447215157132021	0.158797073264792	0.568929241268289	-0.154825529951013
HTA2-neg-47422232_st	2.62314804434048	1.9922977233668	3.01869353708448	2.12632015218851	3.25961323647735	5.06756740865482	4.59987250305401	3.51282169165783	5.50984647758787	5.58942437644503
HTA2-neg-47422236_st	0.172632194240093	0.27904782996613	0.364935742871295	1.38563327256078	1.46388336051224	0.992322376484507	0.0596356632060778	0.437642778948486	1.35340997589854	-0.0104873700129636
HTA2-neg-47422238_st	-0.513740862533673	-0.160925628278385	-0.184047416895951	0.213733441504572	-0.0492761370177064	-0.198033547523041	-0.244038830635789	0.295748916485716	0.0504115079885392	0.452560181435111
HTA2-neg-47422248_st	-0.144450272904316	-0.16918829175987	0.288557843612778	-0.311728556273794	-0.0692378088071476	0.432534574227069	-0.207882239518952	0.238463175549278	-0.0730517178533429	-0.195641992097503
HTA2-neg-47422251_st	0.0790751442362283	-0.0551817079124634	0.702460506839629	1.19529624973983	-0.1404649537462	-0.0879987358248741	0.277358118220153	0.7755134889182	-0.144445604699949	0.832960566530695
HTA2-neg-47422252_st	1.01738112268988	1.56499766666938	1.26176946661018	2.18041364288209	1.4896567403431	1.26229204012176	0.263436651359084	1.06906289524906	0.344960127169527	2.23471481757379
HTA2-neg-47422253_st	-0.301714072593759	-0.376422984206742	-0.0688077855573159	0.053782098680963	-0.142423375837069	-0.228788803735153	-0.220121587760886	0.650838685453966	0.341351664805724	-0.106306573781956
HTA2-neg-47422271_st	-0.0219680893739362	-0.119598681929615	0.340146187651384	0.632554659367038	0.200091394491599	0.116713129678874	0.669097698674923	0.211783296525513	-0.202220496489068	0.121271002680609
HTA2-neg-47422272_st	0.130921037866143	-0.430922062582636	-0.415068989472324	0.632554659367038	-0.383359946430316	-0.466738211243041	0.260143725466224	0.355294910545883	-0.287410448562266	-0.347003450318096
HTA2-neg-47422276_st	1.18642750947495	1.24201821870027	0.967302348484265	0.549802678669256	0.816371948218896	0.741899495573736	1.59211998767904	1.50878599883508	2.17007498972441	0.674051308330749
HTA2-neg-47422282_st	-0.206810924257934	-0.377886911040177	-0.415068989472324	-0.119598681929615	-0.596559662484709	1.57800685639591	-0.393502368371465	0.211783296525513	1.12860905102558	0.557500033238677
HTA2-neg-47422308_st	-0.32853862419626	0.182056683724771	0.35513589414269	0.307244851036493	0.344456675151666	-0.0125905761542263	0.0171360366465156	-0.00985760548096098	0.753947010403775	0.707146097722671
HTA2-neg-47422318_st	0.331600561794101	0.628353639293984	1.16069828169912	0.0524992801145702	0.178037189755439	1.59705102883146	1.59542502422116	0.854558921244197	2.15256425326307	1.24471800212909
HTA2-neg-47422320_st	0.00797423993469898	0.104401626287206	0.579729365368939	-0.393502368371465	0.994910788328838	1.21010275053604	0.36582808466653	0.639978745823223	0.447677885214565	0.506557614806296
HTA2-neg-47422321_st	-0.258922529760843	-0.00501769314241082	0.332095569325671	0.120170474169311	-0.0637453429613401	0.135468676691736	0.260143725466224	0.454228714566716	-0.362770206408648	-0.100980587282689
HTA2-neg-47422322_st	-0.250522353400571	-0.270408927981074	0.352069915962388	0.886317225277875	1.12088157478918	0.303967826273243	0.132755772126453	0.648777441758	0.676046307988678	1.2067232859491
HTA2-neg-47422325_st	-0.243370541384825	-0.511391579673274	-0.329900906660888	0.717722742178474	-0.143577775032116	0.468701480308094	-0.511042805696701	-0.308334285560029	-0.208862578717101	-0.32770156199621
HTA2-neg-47422326_st	-0.182829363685116	0.084307216188223	0.396477555365377	0.0379674197801242	0.816371948218896	0.69069874603416	-0.492805765048281	0.856805775412193	-0.42475980475898	1.07253722827687
HTA2-neg-47422327_st	0.154320386838591	1.04004945787811	-0.258945609760372	0.818815682768441	-0.382460415780346	0.196513363262334	0.0925118337546994	0.957965231119194	1.33322577692355	1.04159317146454
HTA2-neg-47422330_st	-0.0125905761542263	0.032809019617533	0.00119462332777888	0.195533521489864	0.178037189755439	0.856122163145657	-0.0937762256306141	0.863426657795898	-0.0578189349556914	-0.0754994876095594
HTA2-neg-47422334_st	0.529430227852823	1.37361123743631	0.487795003964829	0.425853630572588	0.040570176126665	0.738646972921862	0.322960657312738	0.205497536314288	-0.050081548229471	-0.0430358517901718
HTA2-neg-47422335_st	0.0162490528814507	0.527760045366664	0.289356113056254	-0.358181940193105	0.219340688296265	1.00661100811785	-0.345393090704125	0.378086174786915	0.0688635945379041	0.0162490528814506
HTA2-neg-47422337_st	-0.32853862419626	-0.835391412225014	-0.0688077855573159	0.195533521489864	-0.208862578717101	-0.292240843529826	0.260143725466224	-0.119598681929615	-0.430922062582636	-0.172506082604882
HTA2-neg-47422342_st	-0.0909981305696242	0.0100862134475257	0.302707430709642	0.35505774432081	1.22826864320112	-0.152415709842026	0.347659640175774	-0.101641783401558	-0.0437957880182459	0.634833797351348
HTA2-neg-47422344_st	0.148210251438427	-0.381928014636556	0.212744199924022	-0.256805836375529	0.219622726433477	1.5308217124549	1.06773520915375	0.268432130646875	0.568649251658444	-0.049253102238456
HTA2-neg-47422396_st	-0.0665098015085796	-0.373092319448387	-0.0919235320566344	-0.40602461815693	0.588193882430783	0.807703461969387	-0.0666793214526206	0.830801011542579	-0.0437957880182459	-0.576003688606303
HTA2-neg-47422398_st	-0.0665025513531983	-0.329969922321921	0.263308401534336	-0.577471041715228	-0.0986224371789443	0.49439838440035	-0.0945752929001138	-0.090859535922976	1.45618166579384	1.23427090421936
HTA2-neg-47422416_st	-0.211211497082272	-0.406983441164333	0.242129878316245	-0.163186902913344	-0.194864690285052	0.278835032908412	0.423407973948906	0.757605872283099	0.121271002680609	-0.138449824111076
HTA2-neg-47422433_st	-0.275548048542727	-0.255569337426296	-0.358407130548926	0.507668848081442	-0.450880950182266	0.408297062769549	-0.0727533342417744	-0.264727861054364	0.0438064604532658	-0.39318188042688
HTA2-neg-47422438_st	0.0701116520841455	-0.275260372256126	0.0465287629087119	0.632554659367038	0.382042112185726	0.775541473790257	-0.345393090704125	0.702313875281342	0.461036425860579	0.36339944218661
HTA2-neg-47422444_st	-0.0125905761542263	-0.596559662484709	-0.230463241942996	2.18421855180052	2.07571839700642	-0.292240843529826	-0.393502368371465	0.211783296525513	0.568649251658444	-0.172506082604882
HTA2-neg-47422457_st	-0.506725709885501	0.103097750019238	-0.117227850828527	-0.589544509836537	-0.303563858147306	0.891738776738299	0.19120473618642	-0.210496214712328	-0.267447056092193	-0.267447056092193
HTA2-neg-47422459_st	0.0397876418211771	-0.0789638917313595	-0.415068989472324	0.453367292741542	-0.219711923835235	-0.0669278040098487	0.260143725466224	-0.119598681929615	-0.0981330158738684	0.448990141140234
HTA2-neg-47422461_st	-0.0125905761542263	-0.303422236391734	0.168761838434258	-0.294490942280547	0.139117530550114	0.51103322368756	0.260143725466224	0.711096514901048	-0.208862578717101	-0.596559662484709
HTA2-neg-47422462_st	-0.305131528102337	0.0703453541781414	0.0465595709298929	-0.0191359737920398	-0.102039892687523	0.0878721319833494	0.482202664675058	-0.259967980659118	-0.158242985459592	-0.496096954347134
HTA2-neg-47422463_st	0.766510754958284	-0.730285198821984	-0.0688077855573159	0.195533521489864	-0.393502368371465	2.55132853561212	-0.393502368371465	0.711096514901048	0.121271002680609	0.121271002680609
HTA2-neg-47422480_st	1.18371818322773	0.915697144939281	1.09718781795167	0.632554659367038	2.20856340789146	1.49966623126976	2.59673597713123	1.39265812549437	3.11527184652305	0.121271002680609
HTA2-neg-47422495_st	0.291422096010908	0.437920882868176	-0.0759269775593201	-0.0989844234408005	0.838335153010091	-0.271774703358068	0.772179290854819	-0.25655052515054	-0.264660333973493	0.266629192914551
HTA2-neg-47422515_st	0.287054413790461	0.0460923072979487	0.0366575002105453	1.29301702807152	-0.208862578717101	1.01824438419817	-0.471176931483552	0.0564524780262712	0.259557060695936	-0.185825608832807
HTA2-neg-47422666_st	0.0115137194424911	-0.165302910647729	-0.396126208229957	0.414044090428451	0.368688453675607	0.190144339690071	0.0827842162830549	0.231454891932074	0.179893336470672	-0.421871147434575
HTA2-neg-47422669_st	-0.153900334901207	0.123187073816815	0.323555104840355	0.414044090428451	0.314724094326225	-0.07960081176456	0.0304117553998017	0.461439905713281	-0.410018524207434	-0.0536078796501958
HTA2-neg-47422670_st	-0.109051392312958	-0.490460442278102	-0.415068989472324	0.301632741696471	-0.0848431117995192	0.0935086440523808	-0.191036109058845	-0.287403148164858	-0.825976331616542	0.49897395201731
HTA2-neg-47422671_st	0.367921839063439	-0.034587960117655	0.753160932605511	0.414044090428451	-0.0185540144325511	0.194265223098181	0.0827842162830549	0.814404267796229	0.741317558841865	-0.222718420177275
HTA2-neg-47422675_st	-0.0079046795114296	-0.275260372256126	0.33004097514069	0.0379674197801241	0.357019816433731	1.12954384604115	-0.232223231665033	0.0704196007834559	-0.0394756858263381	0.137010424445782
HTA2-neg-47422683_st	0.172632194240093	-0.301729721530426	0.29749089872102	-0.393502368371465	0.360566747597242	0.479953103181608	0.0893888114669539	0.536587743785608	0.250463343732819	-0.513740862533673
HTA2-neg-47422685_st	0.155278289337175	-0.159853914082304	-0.0688077855573159	-0.159853914082304	0.304201442998978	0.36567714583212	1.08936423688739	-0.119598681929615	0.169405143269245	-0.218291940498363
HTA2-neg-47422688_st	0.357854964634413	0.211783296525513	0.168761838434258	1.13087927572268	0.344456675151666	-0.868861963588507	0.711096514901048	0.211783296525513	-0.430922062582636	-0.172506082604882
HTA2-neg-47422699_st	-0.384532872544796	0.0437230183266696	-0.24193838751482	1.40003389460234	0.913592938095076	-0.354244801850678	0.774038204050865	-0.192388182979598	1.29111487509498	0.358352885428325
HTA2-neg-47422731_st	-0.462549143340485	-0.0412592889355593	-0.109206654529942	-0.355060945330024	-0.152500908964685	1.26229204012176	-0.0391617909634621	-0.216121665930327	0.22301411992301	0.0895183355390631
HTA2-neg-47422763_st	-0.250522353400571	0.0437230183266695	0.450208016889842	1.6575489137616	-0.301182473544283	1.32318353958143	0.485620120183636	1.33574682348873	0.0688635945379041	0.319782151151356
HTA2-neg-47422764_st	0.275237033031348	0.505640296896532	-0.0688077855573159	0.256477988718711	-0.402711120600905	-0.494069935538477	-0.345393090704125	-0.119598681929615	1.80327005473066	0.21146434278558
HTA2-neg-47422765_st	-0.202037712328467	-0.357846933316019	0.199027866563539	-0.180913163233668	0.442734192512798	-0.341495531675138	-0.244038830635789	0.365999548289393	-0.244254958732996	-0.096002804578221
HTA2-neg-47422767_st	-0.410120051655128	-0.329806107491064	-0.117835156659984	-0.201588031699761	-0.0925963800047714	-0.535998886480021	0.861276649965025	-0.297438613006223	-0.334858307217395	-0.417677107168431
HTA2-neg-47422852_st	0.566239552774319	0.476644866405227	-0.230463241942996	0.936220401117601	-0.301182473544283	0.689909684729647	0.683971356334997	0.0572684262081695	-0.043795788018246	0.082256352796703
HTA2-neg-47422881_st	0.400656668003279	-0.316461744612669	0.0194969091511346	0.383353315943129	-0.0986224371789443	0.154780636185894	-0.274729605121111	-0.34457099449791	0.193401514179924	-0.288205894884507
HTA2-neg-47422892_st	0.109063485983189	0.131120350243919	-0.270284995038919	0.504841653173251	0.368688453675607	0.68864788264264	-0.270083866183816	0.787564060912544	-0.043795788018246	-0.301714072593759
HTA2-neg-47422896_st	-0.0125905761542263	0.0703453541781414	0.595434768176042	0.195533521489864	-0.393502368371465	0.993762367788622	0.711096514901048	0.211783296525513	0.121271002680609	0.121271002680609
HTA2-neg-47422917_st	0.18450473777421	0.148938905975479	-0.26401009908404	-0.244001015241652	-0.631182165979986	-0.142739490400013	0.366311192892202	-0.0944349697273148	-0.0437957880182459	-0.457732378938888
HTA2-neg-47422919_st	0.227773775167582	-0.513740862533673	-0.253353501680471	-0.118894177773606	-0.0986224371789443	0.38563403764821	-0.0887033591804149	-0.261181188688352	-0.298600882899523	-0.0401849029217684
HTA2-neg-47422925_st	0.479622700233673	0.0490701411263942	0.450208016889842	-0.358079172207162	-0.230789212972346	1.69745353779664	0.32151022866391	0.0490701411263942	0.283984158079727	-0.13900091719464
HTA2-neg-47422964_st	0.256898733647976	-0.121699580311817	0.494080764176054	0.430440194346189	-0.402711120600905	-0.23024022873312	0.958392100949781	0.0552341897705343	-0.00810760572879392	0.0298973310042475
HTA2-neg-47422967_st	0.357854964634413	0.483118139379555	0.168761838434258	1.67690728074534	1.09798374251229	1.26193892063226	-0.102682961473114	0.965310363886141	0.717042236080733	1.86426782011765
HTA2-neg-47422968_st	0.155158546590287	0.0101870340828051	0.714870117904056	0.384188246512001	1.08103404923311	1.0315639104261	-0.0947368334809368	-0.19980064319257	0.388901304473418	0.249411778158732
HTA2-neg-47422977_st	0.601833583698454	1.20234258549787	1.24689401932613	1.72850246231153	-0.360231836837892	1.9189322690932	0.730006680983665	1.63910690835684	0.641860472485272	0.559041672534235
HTA2-neg-47422979_st	-0.32853862419626	0.766662806145166	1.31191378112169	2.04967061278004	-0.0207390363367674	-0.292240843529826	0.632907057500921	1.31191378112169	0.568649251658444	0.239374092908433
HTA2-neg-47422981_st	0.74771021569499	0.766190176117408	0.649820557078469	0.256477988718711	0.178037189755439	0.383533397496658	0.260143725466224	1.50143781271629	1.77141931084589	-0.23764432990205
HTA2-neg-47422983_st	-0.67899968877185	-0.312286331507586	-0.203559223740551	0.632554659367038	-0.429658466218923	-0.23625297303974	-0.159901802292401	-0.0812195181553467	0.178160920260305	-0.475361698759404
HTA2-neg-47422984_st	-0.360036993968869	0.284819130579963	-0.0853382461024948	0.150391794326192	0.456881049697734	-0.1279198312661	1.10965412733919	0.228087896896423	0.593425119844215	-0.130329651375087
HTA2-neg-47422985_st	-0.245166300491565	0.159902421576625	-0.10287529022887	-0.303945300972981	-0.251474753846285	0.440317829527881	-0.0666793214526206	0.443151631943823	1.01658747985597	0.013425661512668
HTA2-neg-47423012_st	1.32317309495952	0.77375593137416	-0.205137636546675	-0.111993712423713	1.62112619207858	0.0804175374273	0.242447526789123	0.23423985041055	-0.250355213701366	0.134045770543932
HTA2-neg-47423025_st	1.05577536955108	0.455712042989504	0.395493472191092	1.06840038199933	0.880019022580625	1.33391029031794	0.57939513801375	-0.271385959590971	0.477140108051255	-0.0712846778115803
HTA2-neg-47423026_st	-0.172506082604882	-0.430922062582636	0.819399689917849	1.13087927572268	0.0116177043592122	-0.0125905761542263	-0.0945752929001138	-0.119598681929615	-0.208862578717101	0.595434768176042
HTA2-neg-47423028_st	0.128068153873984	-0.430922062582636	-0.441458928930568	0.350634255044006	-0.596559662484709	0.142510157399916	-0.238401634817323	0.711096514901048	0.207710049671181	0.261608934700559
HTA2-neg-47423030_st	-0.165877168383319	-0.799200810941584	-0.374220959827468	-0.0897368940243009	-0.511732096074448	-0.535859369302295	-0.678635134212738	0.211783296525513	0.0987253824432187	-0.00779677422611963
HTA2-neg-47423032_st	-0.132549065492967	0.0455705777727795	-0.143202700640371	0.669639211716056	0.178037189755439	0.429966946719856	-0.291575807682633	-0.215092429508663	-0.359893056763282	0.313390903474412
HTA2-neg-47423047_st	0.562182859796349	-0.207412645580591	0.702146712870993	-0.228869993973627	-0.402711120600905	-0.0848741261317724	-0.21618391247059	0.298021509623555	0.609783465624148	-0.607233732068701
HTA2-neg-47423051_st	0.276694243062138	-0.0316543891851531	0.312028482230735	0.147540217555376	0.353962152413343	-0.147765040789999	-0.263130076538672	0.293950544805181	0.474502846283738	-0.025282810836802
HTA2-neg-47423059_st	0.0115137194424911	-0.433484295232892	0.263313491309363	0.0700494596191648	-0.189924288874226	0.181971828776885	-0.0656612783207207	0.0700494596191648	0.565429659373958	0.596452811307942
HTA2-neg-47423060_st	-0.00293482337100429	-0.0913982406314718	-0.0614799249684437	0.971838727986058	-0.351883986316226	0.0407687187361704	0.539904395443799	0.0862552288029104	1.90928209249174	1.30065403867012
HTA2-neg-47423061_st	0.0926744410147658	0.210887679535397	-0.107863379072838	0.664432892757621	0.16979055983062	-0.369699784629263	0.41168866913907	0.461439905713281	-0.0655099549744295	0.121271002680609
HTA2-neg-47423062_st	1.41324959323176	0.681048787160604	0.206952545186003	0.226383315311617	1.03149954543316	-0.11899173217612	0.143227954040258	1.52234240862137	0.792618365757207	-0.172506082604881
HTA2-neg-47423065_st	-0.354393514555627	-0.405585233748815	-0.545647364337835	-0.163731924067182	-0.402711120600905	-0.308977264807152	0.190939845067913	-0.15269510014393	-0.24869561707642	-0.301714072593759
HTA2-neg-47423073_st	-0.528982307732846	0.00743446585825787	0.120476354215613	0.0179974984411643	0.159495107451905	1.04674784378275	-0.0584119430604336	-0.227215979707126	-0.30696114240949	0.257772742250446
HTA2-neg-47423074_st	-0.211736690152353	0.293723939614299	-0.123153575519033	0.0707953072235114	-0.292470979062749	0.551527050733753	-0.22550871513437	0.0483949713074793	0.289264655917704	-0.42332701139725
HTA2-neg-47423090_st	-0.261115126425187	0.326032216924632	0.239671760759316	0.192131408822017	-0.182567256580022	-0.542024943654194	-0.226777873739864	-0.320897105047234	-0.0437957880182459	-0.247445435526192
HTA2-neg-47423091_st	0.0259269762572295	-0.129106184498803	0.60984802499078	0.179270163262395	0.742923284214957	-0.136005016421939	-0.535897715633829	-0.115247781668269	-0.154825529951013	-0.289619319100365
HTA2-neg-47423111_st	-0.142478868876316	0.466394345976895	0.638804068704121	0.452239286888835	0.0424245849459654	0.382712330198702	-0.473969133964895	0.461439905713281	0.244014272492191	0.231088225436835
HTA2-neg-47423112_st	-0.0928882525468926	-0.193831510180879	-0.21566958529588	0.02411173724446	-0.0905569181556239	0.266900272746462	-0.413427766364555	-0.175121663075294	-0.176181901475793	-0.334315322905748
HTA2-neg-47423115_st	0.775438284156921	-0.146976768854124	-0.0699476804019707	0.347293900687839	0.00893487885054674	0.383533397496658	0.221189712534901	-0.229795568805161	-0.0181738990974506	-0.302638459180634
HTA2-neg-47423121_st	-0.301714072593759	0.238774315333225	0.00594232618298474	0.469735147115765	0.435579151374503	0.33466777110916	0.0666912252628172	0.377365915446877	0.629798853505933	0.433059171531705
HTA2-neg-47423153_st	-0.172506082604882	-0.155141506295303	0.168761838434258	0.195533521489864	-0.208862578717101	-0.289517105975847	-0.429045192737153	-0.390778630817486	0.571372989212423	-0.780821664000787
HTA2-neg-47423157_st	0.0476205804504628	0.305350067608788	0.870230461541482	0.218509172125794	-0.075646786543014	0.133564812895883	-0.678635134212738	-0.208367497545743	-0.521048266140202	-0.131849879315083
HTA2-neg-47423158_st	0.936945584058774	0.211783296525513	0.168761838434258	2.57573302363169	0.696306600467473	2.07571839700642	-0.393502368371465	-0.393502368371465	-0.430922062582636	2.34727080575811
HTA2-neg-47423174_st	-0.172506082604882	0.211783296525513	-0.596559662484709	0.632554659367038	0.696306600467473	-0.542024943654194	-0.596210888508137	-0.119598681929615	-0.208862578717101	0.595434768176042
HTA2-neg-47423186_st	-0.28224184064449	-0.270408927981074	-0.103338730198385	-0.614404122590021	0.390753458703437	-0.37083611004024	0.642975478419467	-0.393502368371465	0.0380411382540453	0.128553136348473
HTA2-neg-47423203_st	1.20204715081398	0.194358545468144	1.70866706536999	0.49805190106124	0.113628449875848	-0.152415709842026	0.114888190503338	-0.363587023597851	-0.154825529951014	0.589244979870581
HTA2-neg-47423221_st	-0.0283940703395988	1.01196748350347	0.421876146706472	0.311287422034284	-0.148726387567116	-0.00398775765005045	-0.0414193246741621	0.734759907967441	1.12650715411638	-0.0419471881605141
HTA2-neg-47423226_st	-0.707589404417477	-0.430922062582636	-0.230463241942996	-0.119598681929615	0.696306600467473	-0.403270585462593	-0.365945715093981	-0.119598681929615	-0.430922062582636	0.484405026243274
HTA2-neg-47423235_st	-0.274689211364067	-0.114176076762505	-0.0742303907244265	0.351766372708433	0.0116177043592122	-0.292240843529826	-0.237269517152896	-0.119598681929615	0.107216700329837	-0.0162732313863124
HTA2-neg-47423273_st	0.0749629970865661	-0.158008227648903	0.819399689917849	-0.119598681929615	0.696306600467473	0.760643276942575	0.954028737460374	0.211783296525513	0.838986622393666	-0.160864681457259
HTA2-neg-47423277_st	0.357854964634413	-0.135018894749056	-0.0950732087109779	0.195533521489864	0.344456675151666	-0.0125905761542263	-0.393502368371465	-0.119598681929615	0.121271002680609	-0.596559662484709
HTA2-neg-47423294_st	0.312364680125444	0.263968179965782	0.0691249855897947	0.566999749969119	-0.152470260551114	0.262052406737304	0.0827842162830549	0.0247328533910744	1.22026538683042	0.263409691811526
HTA2-neg-47423295_st	-0.707377598739557	0.0703453541781414	-0.388087571435478	-0.366520950334619	0.696306600467473	0.0143908418826198	-0.118695249077073	-0.0926172638927693	0.59563066969529	-0.40394064454579
HTA2-neg-47423296_st	0.353366892803185	0.0703453541781414	0.0890255857560055	0.989776450712453	-0.0510292074037794	0.242430572486432	0.711096514901048	-0.235668997058143	1.68865508376822	0.454331943165816
HTA2-neg-47423298_st	-0.117694270546386	0.0765204890110827	0.30534872289977	0.822969753858048	0.703377815300233	0.179735546885596	0.400113673244571	0.22646992103854	0.21513040929315	0.169620844152041
HTA2-neg-47423299_st	-0.267470333656184	-0.119598681929615	0.266155328719817	0.256477988718711	-0.00533027589640134	0.350760762129398	0.0827842162830549	0.461439905713281	0.124112840091063	-0.0425655202177498
HTA2-neg-47423300_st	-0.430922062582636	-0.230305494711212	-0.130076084391392	0.256477988718711	0.512359860943639	-0.41713289359201	0.114488665263367	-0.495031015428087	0.344960127169527	-0.384532872544796
HTA2-neg-47423302_st	2.88102077616054	1.50908297818558	3.00267517214101	1.67690728074534	2.07571839700642	0.383533397496658	1.28793268263551	2.34727080575811	0.568649251658444	0.595434768176042
HTA2-neg-47423307_st	0.177314521684922	-0.275260372256126	-0.248968050717935	-0.274882936118809	-0.131518569712866	-0.233441310209179	-0.167261591137204	-0.396652748799272	0.179893336470672	-0.0968463462829578
HTA2-neg-47423316_st	-0.0125905761542263	-0.270408927981074	-0.230463241942996	-0.119598681929615	0.0116177043592122	0.993762367788622	1.28793268263551	-0.119598681929615	2.44235734400433	1.5308217124549
HTA2-neg-47423317_st	0.408702191425941	-0.515876641988792	-0.124658292099787	-0.425295609503317	0.923358435674408	0.166264229418211	0.0915806359686377	-0.25655052515054	0.14189467221899	0.397154803022816
HTA2-neg-47423336_st	0.199525521269604	-0.354087172427422	0.168761838434258	-0.2525585253708	-0.393502368371465	0.383533397496658	-0.403797759871399	-0.389510368591725	0.934743770828167	-0.544291801780405
HTA2-neg-47423340_st	0.349721772136785	-0.368988506032132	-0.0308507017543686	-0.46165196618505	-0.117914802931479	0.081898616693329	0.260143725466224	1.01150514801137	1.0971042731029	0.181752562375792
HTA2-neg-47423348_st	-0.531324773413746	-0.574364865969795	0.0308913330922251	-0.0869438650579389	0.0677970482172827	0.0116821841320035	1.03298919976876	0.233978093040427	0.405014263251284	-0.430922062582636
HTA2-neg-47423377_st	0.155540981772357	-0.320800622684667	0.263313491309363	-0.144524673869342	-0.393502368371465	-0.38691751943729	-0.427817336408726	0.0460923072979487	0.212815302020847	-0.173574820797512
HTA2-neg-47423380_st	-0.0707546662563724	-0.230044652934947	-0.0286070124189553	0.361150874678285	0.159456325816212	0.135248045302774	0.596678694867697	0.0110514593183463	0.216702215994904	-0.283083441125636
HTA2-neg-47423384_st	0.638516296560352	0.289347702040399	0.321051638768587	-0.282953096784564	0.391225259688315	-0.195136134128586	1.11427413131254	-0.168992661314325	0.12601370729085	0.595878683782979
HTA2-neg-47423391_st	1.03391242989073	1.03729502172217	0.84793962601481	1.40389327823401	1.28888451847703	0.350760762129398	0.774038204050865	-0.25655052515054	1.01658747985597	-0.0256175399621362
HTA2-neg-47423420_st	0.663206398606272	0.214100159406277	0.450208016889842	0.414044090428451	1.62112619207858	1.82832368084058	2.08447672939802	1.61912813754715	2.43340536295675	1.3796499307059
HTA2-neg-47423425_st	0.766642407277659	0.403609032350777	0.953674274648864	1.13087927572268	0.00544762115098585	0.443678026994937	0.40030728830976	1.27952705114181	0.753118868921418	0.911266502765474
HTA2-neg-47423444_st	0.506787316636917	0.744367120178546	1.6797540644574	0.195533521489864	0.774563575597211	1.5308217124549	-0.0945752929001138	0.955598080996219	1.16551983185847	0.744367120178546
HTA2-neg-47423501_st	-0.319892320649868	0.211783296525513	-0.281209630525244	-0.444248756953713	0.12264744629198	0.943015979206374	-0.393502368371465	-0.282472626438697	-0.208862578717101	-0.647306051066957
HTA2-neg-47423502_st	0.595434768176042	0.357854964634413	0.168761838434258	-0.393502368371465	0.0116177043592122	1.5308217124549	-0.393502368371465	-0.596559662484709	-0.430922062582636	-0.596559662484709
HTA2-neg-47423504_st	-0.0375008531032137	-0.129895645125948	-0.0174417416456384	0.046380303689377	0.28081854851464	0.49439838440035	1.19640999752195	-0.0470234558494208	0.438197435766845	-0.239168145414618
HTA2-neg-47423506_st	1.31191378112169	1.50908297818558	1.5308217124549	-0.119598681929616	1.13087927572268	-0.292240843529826	2.19418872537396	0.211783296525513	1.5308217124549	1.07048636488535
HTA2-neg-47423512_st	-0.0830024734414746	-0.350665495281855	1.22139652842218	2.99318522555018	-0.301182473544283	1.77254545170037	-0.168033581520957	0.7618485388236	0.0688635945379041	1.07048636488535
HTA2-neg-47423515_st	-0.327081872803195	-0.284313235605091	-0.596559662484709	0.0289145564311586	-0.289088711412414	0.362386772015823	-0.108571560098499	0.307842678617586	-0.0649424134990807	-0.322860698074593
HTA2-neg-47423527_st	-0.596559662484709	0.0703453541781414	0.357854964634413	0.195533521489864	0.0116177043592122	0.383533397496658	-0.596210888508137	-0.761439715058991	1.01658747985597	-0.172506082604882
HTA2-neg-47423532_st	-0.0125905761542262	1.13087927572268	0.819399689917849	-0.119598681929615	1.62112619207858	2.93860792269269	0.260143725466224	0.711096514901048	3.11527184652305	1.5308217124549
HTA2-neg-47423543_st	-0.0687028607222978	-0.534143340248879	-0.379414408879224	0.414044090428451	-0.102483206673297	0.307584215363444	0.00256763611826599	-0.0960303949363905	0.735970072585643	-0.211473823122577
HTA2-neg-47423546_st	2.59549512176474	1.08440449938342	2.1282249934239	1.64551937276953	1.49989179465868	3.04491221592682	2.61372424557559	2.22696046542963	3.07495678893019	1.9390462591065
HTA2-neg-47423547_st	0.211057363089698	0.936945584058774	-0.413511452213853	0.221247454854411	0.321331301974993	0.496274638741061	0.756026046857483	0.461439905713281	0.121271002680609	-0.175626756740517
HTA2-neg-47423548_st	-0.63789224463949	-0.553480867787148	0.244854344087734	-0.129787134953977	0.344456675151666	0.560600360620092	0.0398925143953219	-0.330956409292001	-0.0866874899059789	0.553230203077589
HTA2-neg-47423568_st	0.261396694573056	0.103657528978554	0.220344203186205	1.11857772538456	0.491573771711052	0.0866770577048542	0.0827842162830549	0.674666817720397	-0.0437957880182459	0.413384499536588
HTA2-neg-47423569_st	-0.250522353400571	-0.147448459475028	-0.0508068670014056	-0.15772187840179	0.651423664865141	-0.416192639944532	-0.478452227395652	-0.310523826726846	-0.311189877458684	-0.402592613255806
HTA2-neg-47423573_st	-0.122467826350588	-0.329969922321921	-0.04860095673951	0.733589216377684	0.353962152413343	0.789682439653286	0.361178282476869	0.398684328943967	-0.211854868440867	-0.172506082604882
HTA2-neg-47423590_st	-0.172506082604881	0.357854964634413	0.595434768176042	2.91966647113429	2.65532691416569	4.13998401531608	-0.596210888508137	1.31191378112169	-0.208862578717101	1.07048636488535
HTA2-neg-47423591_st	-0.326716423150101	-0.0838649863670777	0.514444370155232	2.51922629619972	-0.0221437816342999	-0.385435538133376	0.556886174355829	-0.157292902736317	1.27608366113103	-0.154825529951013
HTA2-neg-47423602_st	0.0856633729897122	0.141181921434938	1.04360295543723	0.387812924003701	-0.260373936094426	0.732884401725584	0.439554689012002	2.16577801983018	0.292389938372037	-0.154825529951013
HTA2-neg-47423604_st	-0.158351756886652	-0.180288354202247	0.0499770264384712	0.89183807604234	0.737752993931017	0.00565479848613495	0.485620120183636	-0.455281076993447	1.05929093031859	0.516423393756486
HTA2-neg-47423616_st	0.33218561468121	0.0446760042249387	-0.256132591896198	0.169864171536661	0.344456675151666	0.968093017835419	0.685427164947846	0.0770542462582125	0.0956016527274062	-0.198175432558084
HTA2-neg-47423629_st	-0.572552761438615	0.115964718142509	-0.126007386367958	0.0379674197801242	-0.36863248642682	-0.393504766209812	0.675902762787098	0.485068033095479	0.306291865471939	1.22614672478855
HTA2-neg-47423631_st	0.274354725167754	0.141064325351827	-0.152994321443935	0.0502956896205772	0.105242128778124	0.612311721014274	0.286207249316605	1.58027046332171	0.0165992253762967	0.137625012583445
HTA2-neg-47423669_st	-0.119352348925148	-0.513740862533673	-0.289573378910791	-0.25655052515054	0.178037189755439	0.68864788264264	-0.678635134212738	-0.25655052515054	0.0688635945379042	0.54994982493613
HTA2-neg-47423694_st	0.626401534003569	-0.119598681929615	0.201529857912499	0.263198628020484	0.178037189755439	0.185471410671216	-0.0580354820320504	0.0460923072979487	-0.0369392188261705	0.448990141140234
HTA2-neg-47423696_st	-0.278673551243166	-0.00158614252514389	-0.558448271513489	-0.299035176178037	-0.301182473544283	-0.296751889581114	-0.435987019398961	0.192339166848609	-0.155389489989954	0.121271002680609
HTA2-neg-47423697_st	-0.0532399910432999	-0.0441166410073096	0.438013449199307	0.312393134612868	0.883174868327472	0.490585895817198	0.243675729096448	-0.276888781116007	0.103015736082339	0.0302976059320204
HTA2-neg-47423726_st	-0.159712131876639	-0.414089472077195	0.240841683723958	0.362224743264508	-0.0838528990901908	-0.343392333552073	0.49647258848224	0.77051635276311	0.568649251658444	-0.239828984261144
HTA2-neg-47423728_st	0.357098780434757	1.09054721728564	0.555149857608755	0.986369535715599	1.00280097334707	1.32213531357388	0.530275554694267	0.392802566201681	0.0688635945379041	0.228458281446919
HTA2-neg-47423736_st	-0.170564600175243	0.0927237945985154	0.570859536976302	0.0897562152073321	-0.0516417255477168	0.0262563962883603	0.308260611000467	0.943612056496708	1.08997563253188	1.44398603694495
HTA2-neg-47423764_st	-0.0529833608402697	0.33326832803885	0.0901828893518591	0.0985034404158913	0.503623513146568	1.12266397232807	-0.0298032003504426	1.14898621103731	1.75279928055416	1.29400467446066
HTA2-neg-47423769_st	0.291422096010908	0.71832191546088	0.38209830330515	0.393636084612883	1.71642446652825	-0.0863515510308374	-0.0874249861969961	0.629850710809346	0.162541484529094	0.921309835740588
HTA2-neg-47423794_st	0.374210785625431	-0.14359074328745	0.357680786993515	0.214152435759187	-0.224543947092095	0.162530580401567	0.23543559971698	0.538078432165469	-0.317526726000366	0.774555947918546
HTA2-neg-47423802_st	-0.46399011774611	-0.263107154153284	0.0116948096624894	0.195533521489864	0.0332954728883842	-0.337219835986782	-0.0222399476967547	-0.25655052515054	1.25667571771573	0.267953120178687
HTA2-neg-47423805_st	-0.0127291730434695	0.180035628003903	-0.230601838832239	-0.058691195278111	-0.393502368371465	-0.292240843529826	-0.396509364514424	0.109868193203169	-0.145086692811881	-0.304721068736718
HTA2-neg-47423820_st	0.397619167374434	0.209736258986976	-0.213958276333606	0.570700799961528	-0.603487146646079	0.951275872538428	0.463022036467535	0.295748916485717	0.238933657352799	-0.410262984610231
HTA2-neg-47423824_st	-0.347716995720996	-0.104385061168397	-0.230463241942996	-0.282953096784564	0.151451962834059	0.297976802083141	-0.179369223891449	0.544121796496042	0.510983993982203	-0.441209865256024
HTA2-neg-47423835_st	-0.215047731654113	-0.263593658839229	-0.123153575519033	0.929449851475164	-0.409239511501041	0.271262914598262	-0.00750345645748751	-0.0908595359229761	-0.470232852089603	-0.59655966248471
HTA2-neg-47423838_st	-0.0817368886474115	-0.22418718485049	-0.483903549619842	-0.128167803335946	0.0701630275742151	-0.113529998545138	0.251569681036214	0.561390810318922	0.0853384964825402	-0.0944521001096546
HTA2-neg-47423840_st	-0.221756319368431	-0.513740862533673	-0.332683724021013	0.0379674197801241	1.02938362584049	1.0315639104261	0.0827842162830549	0.976884218693321	0.660979566868897	-0.690052532019737
HTA2-neg-47423841_st	-0.456955696037088	0.0703453541781414	0.093665317101165	-0.119598681929615	-0.0692586122694797	0.383533397496658	-0.596210888508137	1.31191378112169	0.121271002680609	-0.142918644852639
HTA2-neg-47423846_st	-0.183172111199863	-0.102245624602956	0.0254416462217872	0.58705883808162	0.178037189755439	0.218661024636585	-0.214344275195091	-0.457152704454221	-0.125130974510315	-0.486915394807694
HTA2-neg-47423847_st	0.316617538482099	-0.0658525005758721	0.381276778347641	0.0778907152000847	-0.455107720008127	-0.243128473578616	-0.359323082045871	0.00994869245356553	0.0631195854435378	-0.0256175399621363
HTA2-neg-47423848_st	-0.0275635720890732	0.389555815098011	0.242154927168274	0.982661407160191	0.571248490040946	1.08958434719881	0.651401533014795	1.18281431572204	1.84388146064443	0.292580170391282
HTA2-neg-47423852_st	0.0812334871317569	0.134140887807023	-0.161329419735685	-0.342820092748071	0.889320727478758	-0.288285373917556	-0.393502368371465	0.465522866262151	0.822388821395083	0.595434768176042
HTA2-neg-47423855_st	-0.462318448729431	-0.141397932164743	0.263308401534336	0.329395961581247	-0.1673200334529	-0.201586168901983	0.0827842162830549	-0.201789350224446	-0.233926795116302	0.082256352796703
HTA2-neg-47423889_st	-0.119705083615901	0.0900621647853579	0.348761831086411	0.165467287811087	0.410326229936815	0.102741298863576	1.24146606385379	0.417721187153603	0.630026096910229	0.410843983351151
HTA2-neg-47423900_st	0.0145833775713609	-0.225903260273921	-0.24193838751482	-0.0478862955102043	0.105002655922356	0.827954664102871	-0.286192398799465	-0.149414942566827	1.16869334339216	0.121271002680609
HTA2-neg-47423908_st	-0.32853862419626	-0.119598681929615	-0.230463241942996	-0.596559662484709	-0.208862578717101	-0.695899027547129	0.260143725466224	-0.119598681929615	1.5308217124549	-0.172506082604882
HTA2-neg-47424007_st	-0.165307148082571	0.138059165784844	0.924977535170282	0.881716967544859	0.178037189755439	0.736983747038232	-0.0736974340627818	0.409445867318264	-0.131254782676032	0.358352885428325
HTA2-neg-47424009_st	0.137377769230403	-0.0480494365554504	0.228053976524645	0.29251801412697	1.60329883636455	0.573952330815414	0.964260173758587	0.72659411381391	0.700888169305241	0.166126239138459
HTA2-neg-47424016_st	0.0926744410147658	-0.341883590326296	-0.418356622919983	0.354622008116033	0.424368704669994	0.185471410671216	-0.395184865262328	1.10322910032549	-0.609902232567734	-0.0631015776368929
HTA2-neg-47424018_st	0.663206398606272	0.333172591933446	0.437671545187846	0.522808794737844	1.68291043055975	0.672082727740687	0.410059489531035	0.461439905713281	0.731137723817415	0.358352885428325
HTA2-neg-47424020_st	0.395484144832953	-0.126384937359158	-0.132279274646594	-0.0989844234408005	-0.645167427994652	1.52624807268432	0.774038204050866	-0.453666224016675	-0.17832428935943	-0.301714072593759
HTA2-neg-47424023_st	0.460014742130158	0.373357992232825	0.421315894844962	0.625324354842317	-0.192971938190282	-0.144819286620667	-0.00326856973283671	-0.194550944801714	0.0489540454737374	0.274875094505364
HTA2-neg-47424024_st	0.76196111293117	0.110325522869255	0.512500848023028	0.171089021046676	1.75152873679646	0.120531025112326	-0.0972943494487878	0.596157549596036	0.340410485142413	1.07048636488535
HTA2-neg-47424025_st	0.0914714726678187	0.160406320739816	0.0933420442197882	0.451084805034114	-0.207700858569462	0.647076747694403	0.319515148068038	0.135252715487021	1.32143265665742	0.0889695636244681
HTA2-neg-47424026_st	0.0897928622321492	-0.59655966248471	-0.0615674388215706	0.632554659367038	-0.393502368371465	-0.0125905761542263	-0.342727893488929	-0.119598681929615	-0.0125905761542263	0.245825403823528
HTA2-neg-47424027_st	0.196615941691898	0.357854964634413	-0.0329466116951795	-0.260657336962293	0.0657011382764719	0.383533397496658	0.115278450020201	0.643397677186102	0.526917898642348	-0.331783091060851
HTA2-neg-47424034_st	0.195533521489864	-0.270408927981074	0.595434768176042	-0.596559662484709	1.62112619207858	0.993762367788622	-0.0945752929001138	-0.393502368371465	-0.430922062582636	0.595434768176042
HTA2-neg-47424036_st	0.217253663890283	0.118475643556232	0.0516160639882091	0.0516160639882091	0.439313147755818	0.383533397496658	0.260143725466224	0.211783296525513	1.53368361672002	0.744305775627654
HTA2-neg-47424037_st	-0.281839537448415	-0.0730649149896372	-0.168554825555787	-0.0726669108442493	0.946648804785647	-0.27730775990421	0.61655323001304	0.0659668424432921	-0.0239212528729025	-0.347018586293049
HTA2-neg-47424041_st	0.29905661604637	0.469117349951391	0.542153184005841	0.533373309244635	0.994670957344231	0.0456462769834162	-0.0395685502826894	0.780455768967463	0.0294726894204144	0.0474189038567845
HTA2-neg-47424043_st	0.965429490782608	0.669086294751875	0.168761838434258	0.765409124293824	1.727367767766	2.04107512403351	1.14645992580219	-0.0414564235431706	0.155089820501048	0.082256352796703
HTA2-neg-47424044_st	0.0115137194424912	-0.233551101371952	-0.485669914318165	1.38563327256078	0.330035730154959	0.138135426393049	-0.131263686433789	0.474021978463189	0.568929241268289	1.0157922560373
HTA2-neg-47424053_st	1.03391242989073	0.647400274346593	1.25346261903719	-0.495031015428087	1.2232321677243	0.619290434462535	0.19441236505442	-0.25655052515054	-0.496203990135933	-0.154825529951013
HTA2-neg-47424055_st	-0.172506082604882	0.492084358744181	0.293407667691971	0.604887253496801	0.170314578241595	0.267710486064442	0.185725769318555	1.31191378112169	1.81112277467356	0.54449434265947
HTA2-neg-47424057_st	-0.0125905761542263	-0.0942032337434657	-0.205067793756846	0.195533521489864	0.0116177043592122	-0.0125905761542263	-0.368106920185315	0.237178744711663	0.484131249372002	-0.257024084891324
HTA2-neg-47424061_st	0.559144349784226	-0.0308263302587386	-0.279275909076362	0.0379674197801241	0.353962152413343	-0.36372507864736	-0.0108752295032223	0.11998391579272	0.62233705621294	0.0847570677713219
HTA2-neg-47424062_st	-0.402813457881091	-0.119598681929615	-0.0406991808557711	-0.0914900772280706	-0.568451057783165	-0.0125905761542263	-0.174017776832282	0.132340812593344	2.07571839700642	0.0418285187484406
HTA2-neg-47424102_st	0.178529552428375	-0.119598681929615	-0.0688077855573159	0.195533521489864	0.679302631405985	-0.0112334773853714	-0.39214526960261	-0.39214526960261	0.121271002680609	-0.18951005166637
HTA2-neg-47424198_st	-0.0660946290419209	-0.596559662484709	-0.124051788380035	-0.186529471347033	1.13087927572268	1.46389092303748	-0.393502368371465	0.318194750088473	0.568649251658444	-0.0660946290419209
HTA2-neg-47424228_st	-0.155550335346693	-0.102642934671426	-0.596559662484709	0.212489268748053	-0.393502368371465	-0.525069196396005	-0.376546621113276	0.211783296525513	-0.208862578717101	0.138226749938798
HTA2-neg-47424232_st	-0.0752495999133072	0.133690342353338	0.611143988917366	-0.343270638201756	0.696306600467473	1.78411073673785	0.260143725466224	0.711096514901048	-0.611174469697768	-0.177633038299683
HTA2-neg-47424233_st	-0.161341129704455	-0.127852526105411	0.362923605020377	1.39706779621417	-0.292470979062749	0.525096455741882	0.227633638305259	0.200464487155911	0.109952193311007	0.273610203712532
HTA2-neg-47424237_st	0.158402262085236	-0.630374765131813	0.158402262085236	0.632554659367038	0.759457974424649	0.383533397496658	0.511643812351872	0.511643812351872	-0.208862578717101	-0.0781816998685678
HTA2-neg-47424238_st	-0.189301874437597	-0.369087520220587	-0.0842769876088557	0.493029453927831	-0.13463296916086	-0.187052223863129	-0.00431975685903296	-0.0333784674526637	-0.530810431242844	-0.301714072593759
HTA2-neg-47424240_st	0.0984853055530788	0.631602839150213	0.0563769456345327	-0.168964036119679	0.274189931363222	-0.195357157565356	-0.0945752929001138	-0.119598681929615	0.160644916611223	0.388503312276239
HTA2-neg-47424241_st	-0.0301305379200923	-0.0448504800994855	-0.184003619834943	0.290614580385107	-0.460894423761691	-0.292240843529826	-0.122308873512491	0.0524953183519678	0.453733406990662	-0.166103071550862
HTA2-neg-47424255_st	0.609110442770779	-0.161987941153941	-0.240362146693243	1.60414384149936	-0.0382284743224247	0.331929921648992	0.974050514122907	0.295748916485716	0.776348175798032	0.238539592021897
HTA2-neg-47424278_st	1.31191378112169	-0.270408927981074	2.07571839700642	0.632554659367038	0.0116177043592122	0.993762367788622	0.260143725466224	-0.393502368371465	1.5308217124549	-0.430922062582636
HTA2-neg-47424280_st	0.595434768176042	0.151851781563384	0.595434768176042	-0.393502368371465	0.777813027852715	-0.787355536203265	-0.267785117999461	0.783984937656002	0.568649251658444	0.676941195561284
HTA2-neg-47424282_st	0.357854964634413	1.92634249397262	2.07571839700642	2.18421855180052	0.696306600467473	2.07571839700642	-0.596210888508137	-0.119598681929616	2.44235734400433	0.595434768176042
HTA2-neg-47424289_st	0.27777958026979	0.0663325564839894	0.444998104285179	0.159755294185644	0.394251891172938	0.0301252925767362	-0.279817057940009	0.259970689181497	-0.0196900843429895	0.56010045647876
HTA2-neg-47424307_st	0.0170540036647814	-0.542892354651828	-0.230463241942996	0.632554659367038	-0.0193024924474379	-0.542024943654194	-0.206545584969306	1.31191378112169	-0.208862578717101	0.00930071061141707
HTA2-neg-47424309_st	0.700627608886423	0.463047805344794	0.0888280880607485	0.632554659367038	0.264522924778157	0.48872623820704	-0.174509043273624	0.131849546152003	0.93665372948246	0.515501017802532
HTA2-neg-47424336_st	1.04088460129678	0.0119005777348816	0.827200794375968	0.878033383984825	0.122867811396923	1.5265724686593	-0.117900512806571	0.84507685465948	0.141471230115284	0.460383647849025
HTA2-neg-47424337_st	0.595434768176042	0.18193819041367	0.930992526153378	-0.393502368371465	-0.281909532135936	0.0990022600813024	0.0786110758200274	0.529563865254852	0.232863838916138	0.232863838916138
HTA2-neg-47424342_st	-0.042063938808865	0.681048787160604	-0.208912415840157	0.46452848099914	-0.0689100037733409	0.218497382345879	-0.410960787267491	0.346233307056405	-0.337350739545894	-0.31736838277542
HTA2-neg-47424344_st	-0.26689000457804	-0.105609398184071	-0.0941595723612469	-0.16988479848945	-0.153386637328192	-0.34252696008966	-0.144861409459948	-0.135966333107084	-0.32062411743616	-0.0419851911396053
HTA2-neg-47424348_st	0.0400664722565216	-0.351633525637016	0.159061087533671	-0.237785320193211	1.56110895582437	0.592143565621206	0.468753893590772	-0.133049416463158	0.363725332126856	0.114554851435186
HTA2-neg-47424353_st	0.805978659913352	0.83488437287805	1.32344903668466	0.869548728423961	0.687062830848811	-0.0125905761542262	0.714129896995186	0.68994968252483	1.49481291556286	0.361219187415686
HTA2-neg-47424354_st	-0.379730343389448	-0.306987127998855	-0.27625331955829	0.114334244147445	-0.379175772870753	0.011331344939946	-0.349824001088465	-0.172058813265394	-0.354207252693339	-0.154825529951013
HTA2-neg-47424360_st	0.936945584058774	-0.119598681929615	-0.415068989472324	0.195533521489864	-0.393502368371465	0.383533397496658	0.711096514901048	-0.393502368371465	-0.208862578717101	-0.172506082604882
HTA2-neg-47424374_st	0.317325172300731	-0.453487463259311	0.614530403565954	-0.0833439475618477	0.399070270467598	0.449308944400015	-0.345393090704125	0.134565078530211	-0.366263100850551	-0.301714072593759
HTA2-neg-47424390_st	-0.221756319368431	-0.350665495281855	-0.230463241942996	1.15473097005619	0.52038163780957	-0.27730775990421	1.24057886536579	-0.495031015428087	-0.154825529951013	-0.0256175399621363
HTA2-neg-47424420_st	0.109830713854857	0.185767784320002	-0.314222866024971	0.169518009284352	0.0116177043592122	-0.0125905761542263	-0.0945752929001138	0.106684839008735	-0.208862578717101	-0.148585266122898
HTA2-neg-47424433_st	0.172632194240094	0.574364440292143	0.450208016889842	0.505640296896532	0.933427909144661	0.759115568150335	1.04980671623692	1.27952705114181	0.179893336470672	-0.0256175399621361
HTA2-neg-47424435_st	-0.0925483293795539	-0.300414294674095	-0.32276611570766	0.221110487094475	0.704318490599743	-0.143742892711558	0.113719500523131	0.0134713186291818	0.826046357567752	0.234596967470274
HTA2-neg-47424436_st	0.297002336176701	-0.430922062582636	0.444366425624684	1.11756643002595	1.33900909025725	0.00400848434378481	-0.393502368371465	0.382260377475987	0.174402155395484	0.595434768176042
HTA2-neg-47424440_st	-0.207263008409194	0.2696979721459	0.15883341213252	1.52017592979819	-0.358611942180326	-0.479565309512992	-0.10904151954221	0.211783296525513	0.647402234847537	0.595434768176042
HTA2-neg-47424444_st	-0.147096999034696	0.418504080161654	0.296329205700461	0.241147703492626	0.617599855511123	1.18981089933053	0.391430417619544	0.278725651652701	0.048354753761488	-0.607233732068701
HTA2-neg-47424450_st	-0.0204101559522494	0.948771040933922	1.53526697880526	-0.393555420689766	2.30798373555341	-0.0125905761542262	-0.176319036560678	0.018468172117022	-0.115733529987882	0.159139355190486
HTA2-neg-47424455_st	-0.249708785591651	-0.358079172207162	-0.207360884937712	0.0302961833231705	0.599661424325846	-0.152415709842026	0.774038204050865	0.921857015217629	0.0754016216254175	-0.0190795128746229
HTA2-neg-47424456_st	1.22984485356566	0.214100159406277	0.849791775444577	0.632554659367038	1.33347230926245	0.68864788264264	2.321232928601	-0.358079172207162	1.27370459615543	0.0822563527967028
HTA2-neg-47424461_st	0.566239552774319	-0.197496580337811	0.357854964634413	-0.25655052515054	0.0532409453084152	-0.0746519179237116	0.85349182226438	0.638181119938572	0.0472622457036333	0.365000020135367
HTA2-neg-47424463_st	-0.221382199122261	0.110214032321311	-0.0397648107854568	-0.0895628056124732	0.832193905286391	0.34184665309831	-0.393502368371465	1.06014878621798	-0.126982499823644	-0.23764432990205
HTA2-neg-47424467_st	0.0706881100151734	-0.357060013699466	0.226932300740436	0.0379674197801242	0.182239394264635	-0.15139655133433	-0.596210888508137	0.0582875847158657	-0.0456261393223736	0.284507442075336
HTA2-neg-47424485_st	-0.430922062582636	-0.730285198821984	0.168761838434258	-0.393502368371465	0.344456675151666	-0.292240843529826	0.260143725466224	-0.119598681929615	-0.430922062582636	1.07048636488535
HTA2-neg-47424494_st	-0.0513389341402282	-0.183933997531734	0.103575612924538	0.195533521489864	0.0116177043592122	0.739483016078747	-0.348854644609989	0.211783296525513	0.314369899948569	-0.172506082604881
HTA2-neg-47424515_st	-0.00162599238479211	0.723121710673013	0.710543525742901	0.195533521489864	0.5626049272397	1.41765103087982	0.191171259482765	0.445681955863186	1.16337125881192	0.595434768176042
HTA2-neg-47424532_st	0.347941664477706	-0.0581488692691184	0.428360759471639	-0.0415443979196758	-0.570705482313653	0.993762367788622	0.148326805778244	0.926102642131913	-0.306042138909338	1.52791534485721
HTA2-neg-47424563_st	-0.0101911928294778	-0.394389140896426	-0.504462411087537	-0.0648982140641194	0.00682029749650021	-0.0572193568608273	-0.269878082703487	0.579814528157906	0.0184053688363655	-0.172506082604882
HTA2-neg-47424564_st	-0.330562323604751	0.0404082001209534	-0.149635513750156	-0.0965436430999713	0.962760957879773	1.20460200576535	0.217449695247024	0.236666049699114	-0.0450713992103908	-0.0903845139257342
HTA2-neg-47424566_st	-0.0902829688965472	0.126373938576645	-0.052066405400935	0.183122899551288	0.324003642153882	0.00941679678226455	-0.265111459425429	0.0460923072979487	0.412831136509647	0.264391388144156
HTA2-neg-47424614_st	-0.596559662484709	-0.430922062582636	-0.230463241942996	1.67690728074534	-0.208862578717101	-0.0125905761542263	-0.393502368371465	-0.596559662484709	-0.611174469697768	-0.783545401554766
HTA2-neg-47424625_st	0.983659316357984	0.53908045780147	0.86315702194936	2.99318522555018	0.243722010875186	0.49439838440035	0.999514598768278	1.65227096734469	0.344960127169527	2.23471481757379
HTA2-neg-47424639_st	0.948462400804517	1.02596347370778	0.177273889272176	0.195533521489864	0.737667975437173	0.562566454746706	1.08277496218335	0.372941349259572	0.826046357567752	-0.0171095794336237
HTA2-neg-47424659_st	-0.379730343389448	-0.101380295875026	0.0140187244982288	0.672327185145091	0.238082924217604	-0.0550316981324982	-0.42558427858897	0.0460923072979487	0.0761214026898659	0.0944596694558154
HTA2-neg-47424704_st	-0.0616059406658521	-0.139081379355807	-0.230463241942996	0.147334001600793	-0.228345276143293	-0.0253081599994176	-0.126569684841057	-0.119598681929615	-0.163989379052228	-0.191988780031073
HTA2-neg-47424705_st	-0.250522353400571	-0.25109436729589	-0.272069544535806	-0.205495112336727	0.0116177043592122	-0.0987244779894642	-0.411496113637808	0.211783296525513	-0.342464984225456	0.0237577519637327
HTA2-neg-47424737_st	-0.596180888820814	0.0304503735201187	0.561416622152335	0.0204210746190648	1.1228111901638	0.222886472231547	0.448280367549148	0.578921235164925	-0.0148057734023333	-0.513740862533673
HTA2-neg-47424739_st	-0.0857007162899387	-0.158956517102497	-0.185489212834438	-0.00979641432386213	-0.442441526951693	-0.269938382405436	-0.0945752929001138	-0.25655052515054	0.103398723168328	-0.421099932993587
HTA2-neg-47424758_st	-0.221756319368431	-0.270408927981074	-0.0308507017543686	0.0179974984411643	-0.570705482313653	0.619290434462535	0.158797073264792	0.158797073264792	0.403862450569434	1.23427090421936
HTA2-neg-47424769_st	-0.250522353400571	-0.437775751877565	-0.376633033238717	-0.25655052515054	0.0116177043592122	0.896028019415914	0.840277807640848	0.295748916485716	-0.190711027910069	-0.16567909055903
HTA2-neg-47424780_st	-0.379730343389448	0.284819130579963	1.80162488735898	0.989586680573491	1.62112619207858	0.0456462769834162	2.46788689024012	0.295748916485716	-0.208862578717101	0.832960566530695
HTA2-pos-2824546_st	8.40361020129779	8.31623798877115	7.21550591734673	6.82071528426184	5.92215127357836	6.83045962800001	6.15902163544762	3.66372674755171	6.09678222747284	5.77041521033623
HTA2-pos-2824549_st	7.80761496843281	7.84197550663683	6.44253514476238	6.60054343327609	6.66266999224253	5.10956296321822	6.04959126331852	3.42414061661899	5.31564127270809	6.52191357247164
HTA2-pos-2824551_st	7.86775217533993	8.19614239494836	7.00494310668396	5.93978387190244	5.77938415121238	5.44979912756102	5.33637613686872	4.09077745876545	4.99022206084242	5.21472861793565
HTA2-pos-2824554_st	8.72657062565976	7.9312735411537	7.04436809388025	5.98764526063983	5.98129159946766	6.06537465095504	6.63953887286652	3.03457173909523	4.78808566798175	5.78181658773309
HTA2-pos-2827992_st	7.81896966848397	8.24571096468544	7.40391546832072	7.23130958153983	6.30885090672422	4.35905813692664	5.13428438931072	3.524193725963	3.72235717335154	3.65650682802583
HTA2-pos-2827995_st	6.53611239284361	5.86377231357625	5.40350593374501	3.41063742746867	3.75170120040888	2.55132853561212	4.08151273725329	-0.119598681929615	-0.611174469697768	1.98534432482907
HTA2-pos-2827996_st	6.80856209275271	5.66893439242592	5.25646889592505	3.85728223787222	3.64192175519469	3.2385519094671	4.82720824657077	0.295748916485716	3.83614377588475	2.79652769073223
HTA2-pos-2828010_st	5.99867807718125	5.31058167115323	4.3398963040914	2.21228591644477	1.52178870311279	0.759115568150335	0.260143725466224	0.0572684262081695	-0.521048266140202	1.63674103233392
HTA2-pos-2828012_st	6.37765888755107	5.84348576670042	5.6674997228852	1.40838660558378	3.06147096127498	0.957177554975777	2.08447672939802	0.46143990571328	1.61827142460183	-0.384532872544795
HTA2-pos-2835442_st	5.92424644867954	5.82576413447923	6.21528708902187	3.75615635799299	3.12914923354491	3.65043389761985	3.46835029921848	1.33135045078	3.13541922202009	2.10564009302185
HTA2-pos-2835447_st	4.00996035794566	3.73500139456731	3.40164446585228	2.09038064734705	1.98154654423975	2.26175870640637	1.53987670326933	1.51120423390398	1.66038956891312	1.52791534485721
HTA2-pos-2835453_st	3.99738173938551	2.59973106134948	6.41566627464197	2.57573302363169	1.21790711483765	2.20005177826706	1.28793268263551	2.79109232890707	0.775367347895802	0.121271002680609
HTA2-pos-2835456_st	8.80534045957024	9.14924704463176	8.88068436745366	8.31252404952324	8.06541424899089	5.26115716162596	6.57786751180973	4.21354505157094	6.21292438872469	5.61218327552701
HTA2-pos-2835459_st	6.45023184684805	6.38259911129061	6.08961543341853	5.69691169914946	5.09912677882264	3.12179466932033	3.27408540272771	4.39876643849245	3.26143496013882	2.41878123130496
HTA2-pos-2835461_st	4.49110568158473	4.16181215824439	4.64626307427842	2.3799757877161	1.52178870311279	0.185471410671216	0.0827842162830548	0.461439905713281	0.792618365757207	0.826046357567752
HTA2-pos-2839509_st	6.63413856916516	6.66642001093547	6.13579810731447	5.40253209029773	6.09772214789585	0.957177554975778	2.57406054064537	0.761848538823601	2.79109232890707	0.319782151151357
HTA2-pos-2839511_st	4.32619081744519	4.95159583524274	4.49110568158473	4.55387199257573	4.09888315555777	3.76246317638144	1.09111532763011	-0.59655966248471	-0.208862578717101	0.21146434278558
HTA2-pos-2839513_st	6.38266370551831	6.33981419256661	6.34791305493698	4.93095406990202	6.53648457122653	1.82832368084058	1.79605864553079	1.01150514801137	4.64479115052864	2.93793187862582
HTA2-pos-2839515_st	5.04982539121823	4.66805427054718	4.1639503210749	4.68497899170013	3.75170120040888	2.55132853561212	3.59582787694564	1.31191378112169	3.55085875790772	0.595434768176042
HTA2-pos-2839517_st	6.70445081970948	6.66412546155092	6.27683381434177	6.02876923870484	6.61636047138382	1.66107066009467	3.67909988797191	1.27952705114181	2.43064386713295	2.81041544790899
HTA2-pos-2839524_st	6.81828662712238	6.26620209838474	5.85446115343546	5.88720600712006	5.81920974072034	3.78960550951568	4.71090936985356	1.33574682348873	3.71589360275013	2.10564009302185
HTA2-pos-2839528_st	6.04085268623504	6.21555465802947	6.08948164010477	6.77796791635166	6.63709693118762	5.12498041128378	5.10153584840135	4.37316152344846	4.56210432901063	4.01476249593939
HTA2-pos-2839532_st	2.88102077616054	3.71921191272531	2.57573302363169	3.79201717352251	2.93860792269269	4.44778428901954	4.99204820782275	3.67548791903151	4.56210432901063	2.34727080575811
HTA2-pos-2839538_st	5.89797975565101	5.83222145880983	5.87717355997218	5.23579526184602	5.54011740980857	6.43189126519512	6.1114629257312	5.74356107070839	6.16849262234712	5.55452127128274
HTA2-pos-2839539_st	0.668288447790347	0.953674274648864	0.0901828893518589	1.40838660558378	0.737667975437173	2.98930300073722	0.0574428131964556	0.211783296525513	0.121271002680609	1.3830509200439
HTA2-pos-2858288_st	9.43773205904297	9.47135083515302	8.82397342590852	8.41506728159886	7.67200364374899	7.25776854826215	7.48494675921498	4.7561225262777	7.45401446727395	7.06759978099982
HTA2-pos-2886354_st	6.24885791135795	5.41599629319849	5.70405168246765	5.5248060731842	3.37281584905767	0.993762367788621	0.277136789137631	0.0740794950243862	1.5308217124549	3.68788292040008
HTA2-pos-2886356_st	8.01012689420678	7.98341976726822	7.61046607630445	7.59926739213992	6.45404290607798	5.42760853060988	5.70783786094759	2.18131007895312	5.09537400939578	4.37903172695514
HTA2-pos-2886364_st	7.82235017800922	7.74973877726964	7.68958137923947	7.28569167044495	6.45669794277728	4.58631843007019	4.83407574710603	4.29112597678257	4.88549114648956	5.01006854521479
HTA2-pos-2886370_st	6.55787550780448	6.2583530818867	5.97581425163529	5.29005835746662	4.40756440345095	0.383533397496658	3.76237189899818	0.211783296525513	2.79109232890707	0.595434768176042
HTA2-pos-2891949_st	4.74001673158529	4.60424111448727	4.86410854269739	3.60771105663538	2.07571839700642	2.93860792269269	0.260143725466224	-0.119598681929615	-0.430922062582636	0.121271002680609
HTA2-pos-2891951_st	6.36587887614409	5.90228418767897	6.28668265006421	4.48042596769378	4.67475192649382	3.85563005210458	3.93951580851568	3.01137936239481	2.4448214807041	1.5308217124549
HTA2-pos-2891953_st	9.45543214154219	9.94347193759763	9.81944868964003	8.9009651711942	8.07060603645904	6.11205816632003	6.47866365419306	5.65621222355645	6.61413768268484	6.65472392021431
HTA2-pos-2891956_st	7.51015088817764	8.12372013330192	7.85371024163473	7.04736269860448	6.68735864622315	4.98344270570014	5.77074817951043	5.42250111333308	5.66191246197103	4.91544548936387
HTA2-pos-2909142_st	7.80277728503348	8.56582707080433	8.36387358778929	8.92671222485008	8.80038347707676	7.94216481310065	7.32769077450913	6.97315639825175	7.64846817347008	7.36229786789554
HTA2-pos-2909145_st	3.80239486347335	3.76237189899818	4.42109549709625	4.59231154706093	4.04722352554355	4.93657969235428	4.74540533230927	4.2345510544086	4.3379256959707	4.09000918336309
HTA2-pos-2909154_st	4.3661828686987	4.78257225914726	5.41369522279324	4.59231154706093	3.17432869943877	3.23691034986554	4.08151273725329	2.79109232890707	3.75170120040888	2.67804729649181
HTA2-pos-2909160_st	1.67690728074534	1.7717851112261	1.67690728074534	3.19022192399444	2.07571839700642	3.53849589624152	0.260143725466224	1.31191378112169	1.01658747985597	-0.172506082604881
HTA2-pos-2909162_st	3.22152593589088	2.49448767191569	3.00267517214101	0.632554659367038	0.696306600467473	-0.0125905761542262	-0.596210888508137	-0.119598681929615	2.07571839700642	0.121271002680609
HTA2-pos-2909164_st	2.79109232890707	0.0703453541781415	2.88102077616054	-0.393502368371465	-0.393502368371465	0.383533397496658	1.76144508104146	1.31191378112169	2.79109232890707	0.121271002680609
HTA2-pos-2909166_st	2.19418872537396	3.20594196939326	2.57573302363169	3.94888820521098	2.65532691416569	1.5308217124549	-0.0945752929001138	-0.119598681929616	0.121271002680609	0.595434768176042
HTA2-pos-2909167_st	5.14261125754417	5.00108651657687	6.1114629257312	6.31390349510059	5.69293908929374	5.3549640652346	5.95503443889711	5.53692313760417	6.07123466743862	5.97581425163529
HTA2-pos-2909168_st	4.48042596769378	4.35917029240394	5.34434985702932	4.24979792577879	3.91102766133172	-0.292240843529826	2.88102077616054	2.34727080575811	3.75170120040888	0.595434768176042
HTA2-pos-2909172_st	2.93860792269269	3.60771105663538	4.1639503210749	3.79201717352251	3.58384600449618	-0.0125905761542264	3.17432869943877	2.34727080575811	2.07571839700642	1.5308217124549
HTA2-pos-2909174_st	4.4997038713139	5.44383829507941	5.09273466033529	5.09273466033529	5.02343761167676	1.5308217124549	3.17432869943877	2.79109232890707	2.07571839700642	1.98534432482907
HTA2-pos-2909175_st	4.30194275142477	3.65273028266863	4.24219463158418	2.91966647113429	2.93860792269269	1.5308217124549	2.88102077616054	1.31191378112169	1.5308217124549	1.07048636488535
HTA2-pos-2909177_st	4.68497899170013	5.00108651657687	4.74001673158529	5.65620217082664	3.75170120040888	3.76237189899818	1.76144508104146	3.14200714973757	1.5308217124549	4.09000918336309
HTA2-pos-2909181_st	3.22152593589088	2.88102077616054	3.23691034986554	1.67690728074534	3.58384600449618	3.76237189899818	3.17432869943877	3.42414061661899	1.01658747985597	1.5308217124549
HTA2-pos-2909183_st	7.1902235149327	7.45401446727395	7.8672192990254	7.35262065086696	6.79246925608941	5.50231406115758	5.69572527256125	4.84917029313294	5.52600610074026	5.07999535009988
HTA2-pos-2909185_st	5.63311474369762	6.50771447113106	7.16027866135705	6.98002963988906	6.36741551347048	2.55132853561212	3.93951580851568	2.79109232890707	4.8290089309533	3.93951580851568
HTA2-pos-2909190_st	2.79109232890707	2.59973106134948	2.88102077616054	1.67690728074534	2.65532691416569	3.53849589624152	3.93951580851568	0.711096514901048	4.66236828531879	1.5308217124549
HTA2-pos-2909191_st	3.93951580851568	3.51523047210414	3.93951580851568	3.94888820521098	3.58384600449618	2.07571839700642	2.57573302363169	-0.393502368371465	1.5308217124549	3.41063742746867
HTA2-pos-2909193_st	4.74001673158529	5.07572379182426	5.07572379182426	5.09273466033529	4.40756440345095	2.07571839700642	3.59582787694564	3.14200714973757	4.07296595654696	2.67804729649181
HTA2-pos-2909195_st	4.09845588427843	4.1639503210749	4.11520235255767	4.68497899170013	4.1719556671966	5.02788248341925	6.1114629257312	5.69572527256125	4.66236828531879	4.66805427054718
HTA2-pos-2909197_st	3.35882124895331	2.88102077616054	3.4508030571364	3.19022192399444	1.62112619207858	-0.292240843529826	1.76144508104146	0.211783296525513	0.121271002680609	2.93860792269269
HTA2-pos-2909199_st	4.07296595654696	4.74001673158529	5.07572379182426	1.67690728074534	0.344456675151666	3.94888820521098	3.76237189899818	3.14200714973757	2.44235734400433	1.5308217124549
HTA2-pos-2912049_st	5.17846975212399	4.9624470424786	4.71331600985916	4.60869035044155	4.63234516376594	5.10000475813868	2.81456983758145	2.61237558754985	3.47899583388322	2.55135561850391
HTA2-pos-2912056_st	7.75114486759768	7.49992295551652	6.98002963988906	6.93460191004601	6.6295955644358	5.55754514296858	5.4630374973629	4.84267274810228	5.47715425484642	5.51096706543665
HTA2-pos-2912058_st	2.75660828294837	0.860433137355544	1.35407234037485	1.40389327823401	0.613811911853558	0.490585895817198	0.596678694867697	-0.343865963173657	0.179893336470672	0.358352885428325
HTA2-pos-2924292_st	5.70405168246765	5.18686636845732	5.82355809636824	5.40350593374501	4.40756440345095	0.993762367788622	4.45433967379876	4.37316152344846	3.55085875790772	4.34504204479674
HTA2-pos-2924303_st	7.42240440921137	7.29407278582293	7.25115458673331	7.03276625768245	7.06329130848087	3.23691034986554	5.47012945334069	4.37316152344846	6.34800612286451	6.31752579886953
HTA2-pos-2924307_st	4.61016039077773	5.10956296321822	5.49912771859328	5.34789661028239	5.09273466033529	0.993762367788622	2.19418872537396	2.34727080575811	1.5308217124549	2.34727080575811
HTA2-pos-2924312_st	6.29008516919688	5.92445759495989	6.07765718062901	4.93657969235428	5.69293908929374	1.5308217124549	2.19418872537396	1.31191378112169	3.11527184652305	3.19022192399444
HTA2-pos-2924315_st	2.30768816598827	3.57527112709089	3.00267517214101	0.195533521489864	2.65532691416569	0.993762367788622	2.57573302363169	0.711096514901048	0.121271002680609	2.67804729649181
HTA2-pos-2924319_st	4.53746621778013	4.22692106609871	4.44778428901954	4.7773209571788	5.02343761167676	0.383533397496658	1.76144508104146	4.08151273725329	0.568649251658444	1.07048636488535
HTA2-pos-2924323_st	4.89354495998142	5.03229784575855	5.10956296321822	5.09273466033529	4.71276762618577	0.993762367788622	3.59582787694564	1.31191378112169	-0.611174469697768	2.67804729649181
HTA2-pos-2924325_st	5.34077842622802	4.95531786250702	5.03229784575855	4.3661828686987	3.37281584905767	2.93860792269269	3.76237189899818	0.211783296525513	3.35882124895331	1.5308217124549
HTA2-pos-2924327_st	6.34800612286451	5.34077842622802	5.80561469123722	4.93657969235428	5.78219194359677	-0.695899027547129	2.88102077616054	-0.119598681929616	2.44235734400433	4.34504204479674
HTA2-pos-2924329_st	5.01453868012452	5.44383829507941	5.35848485173752	5.15885577994048	4.40756440345095	2.55132853561212	1.76144508104146	0.711096514901048	2.44235734400433	3.19022192399444
HTA2-pos-2924331_st	3.35882124895331	4.1639503210749	4.71825877544346	4.3661828686987	0.344456675151666	0.383533397496658	4.45433967379876	2.34727080575811	2.44235734400433	1.5308217124549
HTA2-pos-2928559_st	1.57338165189408	1.75429687296652	2.65631437343598	0.895358091714525	1.41796870412017	1.5308217124549	0.596678694867697	-0.358079172207162	0.179893336470672	0.448990141140234
HTA2-pos-2928784_st	7.6329882568691	5.72617515541395	6.25640987710157	5.09999240741449	3.61077611249116	1.66427479770241	2.84437342419723	1.60092710390248	3.21881368573317	3.88216896144984
HTA2-pos-2928786_st	8.86718034856295	7.08065412990009	7.6779135730516	6.96015621974725	5.09066677925999	3.74028510037222	4.19692774115722	1.61912813754715	4.57286739094292	4.68788776139163
HTA2-pos-2928788_st	9.06973463726922	7.89870530586653	8.82236174168328	7.6084404383374	6.05238887427342	3.78293699767116	5.2323710495653	2.57872827565632	5.4585807430134	5.15346651948207
HTA2-pos-2928790_st	5.95270698644734	3.45077365172614	5.35848485173752	4.59231154706093	0.0116177043592122	0.383533397496658	-0.0945752929001138	-0.119598681929615	-0.208862578717101	-0.172506082604882
HTA2-pos-2928795_st	7.81404008193427	6.04741157628102	7.08683024768434	5.91011255235088	5.45045207991684	-0.0125905761542264	1.28793268263551	1.31191378112169	1.01658747985597	1.98534432482907
HTA2-pos-2928797_st	8.46917008641388	7.9168368461579	8.3948981944269	6.02455874984696	5.46294128461484	1.87055361366108	4.00557530423003	1.72117771062727	4.7868834244774	4.88790568682797
HTA2-pos-2930598_st	7.60910765258096	6.13631612812586	6.16678773824117	4.7773209571788	4.1719556671966	3.53849589624152	3.76237189899818	1.92634249397262	1.5308217124549	3.78347940244672
HTA2-pos-2930600_st	8.99997289210108	8.31623798877115	8.24146068146567	7.43204390494939	5.2752173196127	0.993762367788622	2.19418872537396	-0.393502368371465	2.79109232890707	1.07048636488535
HTA2-pos-2930611_st	10.1660882209424	9.67496970081046	9.4709442935241	8.62073441007116	7.39094603683933	5.74230335009318	5.65333852717433	3.67548791903151	4.66236828531879	6.1135771961947
HTA2-pos-2930613_st	9.56498852423357	9.03215700370551	9.05349254577136	7.88166694223467	6.70657941349718	4.13998401531608	4.83407574710603	1.31191378112169	3.55085875790772	4.66805427054718
HTA2-pos-2930617_st	6.87701319736893	5.81589537614746	5.9362859279236	5.29005835746662	3.75170120040888	-0.0125905761542264	-0.596210888508137	0.211783296525513	-0.430922062582636	1.98534432482907
HTA2-pos-2930618_st	8.67715717946009	8.03088989395576	7.86257772533239	6.57708227481516	5.85632078237977	4.13998401531608	3.76237189899818	3.42414061661899	4.07296595654696	2.34727080575811
HTA2-pos-2930622_st	7.62234750305324	6.42241017408566	6.80793005805377	5.74499589933379	4.4997038713139	-0.0125905761542264	0.260143725466224	0.211783296525513	0.568649251658444	0.595434768176042
HTA2-pos-2930624_st	9.069960909804	8.13103575234873	8.69519480711718	7.98948180959692	6.94767059562899	3.94888820521098	5.73960576626162	3.42414061661899	5.42716995531155	4.92712672828354
HTA2-pos-2930626_st	8.73603107798808	7.88685725877117	7.77241606040197	7.85512000554152	7.35878638579848	0.993762367788622	5.73960576626162	3.91102766133172	5.1344198858891	4.92712672828354
HTA2-pos-2930628_st	9.3719734465975	8.32256084717713	8.70300508538942	7.98948180959692	6.44915489267388	5.20262282039674	4.91761141685703	2.79109232890707	4.74001673158529	5.07999535009988
HTA2-pos-2930629_st	5.95270698644734	4.53746621778013	3.59582787694564	3.60771105663538	2.34727080575811	-0.542024943654194	2.88102077616054	-0.393502368371465	1.01658747985597	0.121271002680609
HTA2-pos-2930631_st	7.19908709780663	5.75304352656195	6.33013271614904	5.2220794322507	4.30194275142477	0.993762367788622	0.711096514901048	-0.119598681929615	2.79109232890707	2.34727080575811
HTA2-pos-2930636_st	8.97853995573921	8.2013416649176	8.6908374236289	8.40871347307112	7.19318409732498	4.58631843007019	6.02099518427613	3.42414061661899	4.66236828531879	4.92712672828354
HTA2-pos-2930642_st	6.14860063558063	5.51500582312885	5.89806676485259	4.68497899170013	3.75170120040888	-0.0125905761542264	3.17432869943877	1.92634249397262	2.44235734400433	1.07048636488535
HTA2-pos-2930643_st	7.36317440459691	6.75994242425373	7.57924336522477	6.47866365419306	6.03646346822731	0.383533397496658	2.57573302363169	-0.761439715058991	0.121271002680609	1.98534432482907
HTA2-pos-2930644_st	7.16229443814667	6.5012385537387	6.80793005805377	5.74499589933379	2.93860792269269	3.23691034986554	1.76144508104146	0.711096514901048	-0.611174469697768	1.07048636488535
HTA2-pos-2942394_st	5.62452649512291	5.26209955221382	4.8029100998969	4.50900819711651	3.57631121434526	3.42015624636426	4.22318232027159	2.56508929126327	3.55085875790772	3.88023336330326
HTA2-pos-2942396_st	1.96763040305803	2.08012491405388	1.68364687815091	-0.393502368371465	1.75939268729522	0.759115568150335	-0.494856628439801	-0.119598681929615	0.568929241268289	0.832960566530695
HTA2-pos-2942399_st	-0.172506082604882	-0.270408927981074	-0.0688077855573159	0.632554659367038	1.13087927572268	0.993762367788622	-0.0945752929001138	-0.393502368371465	2.44235734400433	0.121271002680609
HTA2-pos-2942414_st	7.91446812011955	8.36081762437827	8.38149376229613	8.420972361808	7.12286313059985	5.11205960048387	6.13566803325298	3.14200714973757	5.48056979422153	4.84917029313294
HTA2-pos-2960237_st	2.74100843271352	1.87713556256301	1.06312824031547	0.457733782843174	1.52178870311279	0.619290434462535	-0.250457827225558	-0.25655052515054	0.179893336470672	-0.23764432990205
HTA2-pos-2960238_st	5.78219194359677	5.43386041845035	5.46687114766512	4.85416691567511	4.4997038713139	2.55132853561212	3.93951580851568	3.14200714973757	4.20362041046255	2.34727080575811
HTA2-pos-2960244_st	7.02835233087813	8.1397579178873	7.79532785345268	7.11936011717062	7.17732365146014	3.53849589624152	5.20262282039674	2.34727080575811	5.66191246197103	2.93860792269269
HTA2-pos-2960247_st	8.70092647530162	9.28480184896869	9.02497445903908	8.70836100756672	8.37781950001799	7.08683024768434	6.95931089227693	5.34434985702932	6.61413768268484	6.31752579886953
HTA2-pos-2960249_st	1.67690728074534	0.936945584058774	1.13087927572268	0.632554659367038	-0.208862578717101	-0.292240843529826	0.711096514901048	-0.393502368371465	-0.208862578717101	3.78347940244672
HTA2-pos-2978678_st	4.09845588427843	3.57527112709089	5.03229784575855	2.57573302363169	5.09273466033529	0.993762367788622	-0.596210888508137	2.79109232890707	2.07571839700642	1.5308217124549
HTA2-pos-2978680_st	1.92634249397262	2.93860792269269	3.93951580851568	3.41063742746867	3.17432869943877	0.383533397496658	0.711096514901048	0.711096514901048	2.07571839700642	-0.783545401554766
HTA2-pos-2978682_st	4.4997038713139	5.55852909371522	6.22007943401159	4.85416691567511	5.15481176502689	2.55132853561212	4.66236828531879	3.42414061661899	6.07123466743862	3.93951580851568
HTA2-pos-2978683_st	0.766510754958284	-0.119598681929615	1.92634249397262	0.195533521489864	1.62112619207858	0.383533397496658	0.260143725466224	-0.119598681929615	-0.430922062582636	-0.596559662484709
HTA2-pos-2985876_st	1.31191378112169	2.59973106134948	1.5308217124549	-0.393502368371465	-0.596559662484709	0.993762367788622	0.260143725466224	-0.393502368371465	2.07571839700642	-0.172506082604882
HTA2-pos-2985878_st	5.10956296321822	5.43386041845035	5.2752173196127	2.91966647113429	2.93860792269269	2.93860792269269	2.88102077616054	3.42414061661899	1.01658747985597	4.09000918336309
HTA2-pos-2985880_st	1.50908297818558	1.31191378112169	1.5308217124549	3.19022192399444	0.696306600467473	2.55132853561212	-0.393502368371465	1.31191378112169	2.44235734400433	0.595434768176042
HTA2-pos-2985881_st	1.31191378112169	3.00267517214101	2.65532691416569	1.13087927572268	-0.393502368371465	-0.0125905761542263	-0.393502368371465	-0.596559662484709	0.121271002680609	0.121271002680609
HTA2-pos-2985883_st	2.67804729649181	2.07571839700642	0.819399689917849	-0.59655966248471	2.65532691416569	0.993762367788622	0.711096514901048	1.92634249397262	3.35882124895331	1.98534432482907
HTA2-pos-2985890_st	3.91102766133172	2.30768816598827	3.12557071112512	2.57573302363169	3.91102766133172	2.93860792269269	-0.0945752929001138	1.92634249397262	4.20362041046255	3.19022192399444
HTA2-pos-2985911_st	6.16678773824117	5.88835719178337	5.82355809636824	4.10685341910907	4.40756440345095	2.55132853561212	3.38667600024928	-0.393502368371465	2.44235734400433	3.93951580851568
HTA2-pos-2985912_st	4.48042596769378	4.63359756746041	3.00267517214101	1.13087927572268	2.65532691416569	-0.292240843529826	-0.0945752929001138	3.14200714973757	0.568649251658444	1.5308217124549
HTA2-pos-2985914_st	5.34077842622802	5.34077842622802	4.68497899170013	-0.393502368371465	2.65532691416569	-0.542024943654194	1.76144508104146	-0.119598681929616	1.01658747985597	1.07048636488535
HTA2-pos-2985916_st	1.13087927572268	1.7717851112261	2.65532691416569	1.13087927572268	0.0116177043592122	2.55132853561212	-0.761059379917339	0.711096514901048	0.568649251658444	-0.172506082604881
HTA2-pos-2985926_st	8.16309804967028	8.6403909329406	8.70092647530162	7.71108447677676	7.41734942211377	5.20262282039674	5.2602381228199	4.37316152344846	5.82610331867027	5.14668956818871
HTA2-pos-2985928_st	4.45433967379876	4.58031065607141	4.54366530452366	1.67690728074534	3.17432869943877	0.993762367788622	1.28793268263551	1.31191378112169	2.44235734400433	1.07048636488535
HTA2-pos-2985930_st	5.38634603643994	5.84128107060642	5.1947661049106	4.85416691567511	4.86412496798702	2.55132853561212	1.28793268263551	1.31191378112169	2.07571839700642	-0.172506082604881
HTA2-pos-2985932_st	7.47037725960068	7.72615261303164	7.80761496843281	7.80374612033162	7.00607782924855	4.30194275142477	5.88835719178337	5.34434985702932	5.89806676485259	5.34077842622802
HTA2-pos-2985934_st	4.53746621778013	4.44778428901954	5.01006854521479	4.3661828686987	3.17432869943877	1.5308217124549	1.76144508104146	0.711096514901048	1.5308217124549	1.98534432482907
HTA2-pos-2985937_st	6.83971946724761	6.75327124161297	6.83971946724761	7.08683024768434	5.59780265257876	2.07571839700642	5.57072219004438	4.50606699849939	4.74001673158529	5.07999535009988
HTA2-pos-2985941_st	4.96920155860138	4.2648853472002	4.84917029313294	4.48042596769378	3.75170120040888	-0.0125905761542264	1.28793268263551	0.211783296525513	0.121271002680609	4.22692106609871
HTA2-pos-2995641_st	3.58384600449618	3.15825843754288	3.99395233802132	1.67690728074534	1.13087927572268	0.383533397496658	-0.0945752929001138	1.31191378112169	1.5308217124549	1.5308217124549
HTA2-pos-2995643_st	1.68573640044536	2.5203961137394	2.7776976953297	0.414044090428451	0.571248490040946	0.185471410671216	-0.345393090704125	-0.440519198494303	-0.319892320649868	0.358352885428325
HTA2-pos-2995645_st	0.167794346187824	1.03040356504254	1.85330614967719	0.256477988718711	0.178037189755439	1.22962589725154	0.683971356334997	-0.59655966248471	0.121271002680609	0.082256352796703
HTA2-pos-2995648_st	3.89034526391285	1.90446328610724	2.25903787050538	2.12632015218851	2.13822655312214	0.185471410671216	0.308260611000467	-0.119598681929615	1.5461529384312	0.826046357567752
HTA2-pos-2999416_st	4.00170671927476	4.80272344025257	4.43113905637349	4.20345667771936	3.8461804297586	-0.012590576154226	1.45264262013751	1.33574682348873	0.56892924126829	1.71760248701525
HTA2-pos-2999418_st	5.13589587989445	5.77084785947885	5.73902444587937	4.94118495226377	2.39772744575868	1.80327005473066	1.24057886536579	0.211783296525513	2.79109232890707	0.875355571636699
HTA2-pos-2999421_st	6.3456154619821	6.27567102473934	6.65054028870733	5.86474166278709	5.59762657522566	2.14703879327018	4.18936210403602	3.68827910207308	2.59549512176474	3.51154467064427
HTA2-pos-2999424_st	6.83342163230048	6.22976148966323	6.56874753438174	4.24979792577879	5.21432824670381	3.94888820521098	4.08151273725329	4.37316152344846	2.07571839700642	4.34504204479674
HTA2-pos-2999427_st	6.74951617749414	6.79075462699709	7.04327446289402	5.20902230693477	4.48301472355634	0.350760762129397	4.15035432828184	3.2143917715057	1.67987079028276	2.47072956996178
HTA2-pos-2999428_st	5.67931742176867	5.56090549888032	6.02695476997003	4.13622157060815	3.74743683291395	2.50716315984956	3.06685226694482	1.8295922934399	2.80189383450093	3.17462267508068
HTA2-pos-2999430_st	5.8886195694549	5.2770287429475	5.49090414172364	5.2611584282563	2.8297822007513	-0.0792457730787683	3.41026829233811	-0.192388182979599	0.121271002680609	2.53143827424704
HTA2-pos-2999434_st	4.71478782025787	4.50188421230367	4.40095014069603	3.75874542328887	1.67581675731658	2.57266279231795	3.32426419958636	3.10761647276303	2.6167248364557	2.93413461024312
HTA2-pos-2999462_st	3.80239486347335	4.05592371463158	4.08151273725329	4.3661828686987	-0.393502368371465	-0.0125905761542264	0.260143725466224	-0.119598681929615	0.568649251658444	3.78347940244672
HTA2-pos-2999475_st	4.93657969235428	5.21820904508234	4.93657969235428	4.3661828686987	0.696306600467473	4.58631843007019	2.19418872537396	0.711096514901048	2.07571839700642	4.34504204479674
HTA2-pos-2999478_st	4.66805427054718	4.35917029240394	4.03847058648666	1.67690728074534	1.62112619207858	0.383533397496658	0.260143725466224	-0.119598681929616	2.07571839700642	1.98534432482907
HTA2-pos-2999480_st	1.67690728074534	2.59973106134948	3.69788621830107	3.60771105663538	-0.208862578717101	0.383533397496658	-0.0945752929001138	0.211783296525513	2.07571839700642	0.595434768176042
HTA2-pos-2999482_st	4.48042596769378	5.79003529190383	5.64180935078399	6.02543164310653	4.1719556671966	-0.542024943654194	1.76144508104146	1.31191378112169	3.75170120040888	2.34727080575811
HTA2-pos-2999485_st	5.26399752777878	6.01652015950848	5.75036596896728	5.34789661028239	5.50231406115758	1.5308217124549	3.59582787694564	-0.59655966248471	3.92058635136062	2.34727080575811
HTA2-pos-2999487_st	7.20887207376779	8.28095807513578	8.287437108919	8.1397579178873	8.22323129005121	5.6873505282901	6.35859356355619	5.03229784575855	6.59607653158186	6.17483085967745
HTA2-pos-2999490_st	6.28639321929904	6.85599650073871	7.08683024768434	6.60054343327609	6.59309089495073	2.55132853561212	-0.0945752929001138	1.92634249397262	3.55085875790772	3.19022192399444
HTA2-pos-2999493_st	3.17432869943877	1.13087927572268	1.31191378112169	-0.119598681929616	0.696306600467473	-0.0125905761542262	1.76144508104146	1.31191378112169	-0.611174469697768	-0.172506082604881
HTA2-pos-2999494_st	4.42109549709625	4.92237691734906	4.95996062248337	3.60771105663538	4.61016039077773	2.55132853561212	3.17432869943877	3.67548791903151	-0.208862578717101	1.98534432482907
HTA2-pos-2999496_st	1.67690728074534	3.10459279804516	3.35882124895331	3.79201717352251	3.58384600449618	0.993762367788622	2.19418872537396	-0.393502368371465	0.568649251658444	-0.430922062582636
HTA2-pos-3015381_st	3.27673211395263	6.35511862119237	5.98474854678878	5.32031568741096	5.41941369236292	-0.41713289359201	2.2396698223883	-0.495031015428087	1.01658747985597	0.21146434278558
HTA2-pos-3015383_st	2.11371383008062	3.27933134943136	3.05504151473081	2.27075835159568	2.39772744575868	1.46300867326923	3.48126675670692	2.6752415552958	0.568649251658444	1.58839449702637
HTA2-pos-3015385_st	2.09356513733869	4.91043357508846	5.37160192421409	4.84975883591233	4.85144752555651	1.77254545170037	1.97781690320771	1.01482630692404	0.933427909144661	1.8835048629554
HTA2-pos-3015387_st	2.88154259756724	5.4728432471959	5.11759249425676	4.69916506266367	5.3460540493845	3.39189882984622	3.0211678345315	3.2930857595398	2.60746442448625	2.45608993550324
HTA2-pos-3015389_st	3.95517064939129	6.34886820731135	6.3147975854908	6.04295015760549	6.53164628767936	3.05166266550342	3.45682935980119	3.51282169165783	3.82052857748658	3.28709593592841
HTA2-pos-3015391_st	3.48973833021948	5.18475462468882	5.54352115519792	4.94118495226377	4.92900824168389	0.490585895817198	2.321232928601	0.459205706375111	1.04973548205667	1.29038954650256
HTA2-pos-3015393_st	-0.172506082604881	1.7717851112261	3.23691034986554	1.67690728074534	1.13087927572268	2.93860792269269	-0.596210888508137	-0.761439715058991	-0.208862578717101	1.07048636488535
HTA2-pos-3015395_st	5.38634603643994	6.67592537677517	6.82071528426184	7.67624187346736	7.74308661266343	6.16678773824117	6.9097776863265	6.11565924547544	6.49004705720656	6.07765718062901
HTA2-pos-3022516_st	4.39179883163416	5.12359940788326	4.36196120455355	0.663206398606271	2.6250235482226	0.0456462769834163	-0.244038830635789	0.158797073264792	1.50550329783139	1.08738236157661
HTA2-pos-3022517_st	4.64756969123893	5.6114461080757	5.43632877065154	2.27075835159568	2.19584010034761	1.53474038239752	1.22716622542009	0.459205706375111	1.27370459615543	-0.0940553166893621
HTA2-pos-3022525_st	5.83373740312844	6.21233891109394	6.48448632839302	4.60782678355049	5.21016485343837	2.3780671333934	2.76019092414306	1.50143781271629	4.08905227567543	2.72230253065449
HTA2-pos-3022534_st	5.82610331867027	5.51500582312885	5.83623954097474	3.94888820521098	4.94597112079301	0.383533397496658	1.28793268263551	1.92634249397262	1.5308217124549	1.07048636488535
HTA2-pos-3045304_st	5.22595523005319	5.07572379182426	4.71825877544346	-0.59655966248471	2.07571839700642	-0.0125905761542262	0.260143725466224	-0.761439715058991	1.01658747985597	-0.59655966248471
HTA2-pos-3045312_st	6.64835921485153	7.77043515588436	7.10580774923521	5.79003529190383	5.99858072103356	2.55132853561212	3.93951580851568	1.31191378112169	0.568649251658444	3.78347940244672
HTA2-pos-3045314_st	7.85823207516664	8.74664995070748	8.27444981319345	6.99819978847816	7.17732365146014	5.20262282039674	5.52130196271061	2.79109232890707	4.99204820782275	6.17483085967745
HTA2-pos-3045327_st	5.2752173196127	5.44383829507941	5.89806676485259	5.15885577994048	3.17432869943877	2.93860792269269	1.28793268263551	3.42414061661899	2.44235734400433	2.67804729649181
HTA2-pos-3045329_st	3.46391583791085	3.35882124895331	4.20362041046255	0.195533521489864	0.696306600467473	0.383533397496658	0.711096514901048	-0.393502368371465	0.568649251658444	1.98534432482907
HTA2-pos-3045333_st	6.38829782875148	6.73208239716821	6.89530734962666	6.16678773824117	5.9339280068389	-0.012590576154226	2.19418872537396	1.92634249397262	3.11527184652305	2.93860792269269
HTA2-pos-3045347_st	7.41819315091552	8.43229292415634	8.51625307957593	6.6716862158096	7.63909017158975	4.13998401531608	3.93951580851568	3.67548791903151	4.99204820782275	4.66805427054718
HTA2-pos-3045349_st	6.59159575640939	6.55480967355715	7.33485766276517	6.57708227481516	6.22587362630162	2.55132853561212	4.45433967379876	-0.119598681929616	3.75170120040888	2.67804729649181
HTA2-pos-3045353_st	7.65921373424945	8.17112864727722	8.3422541811391	7.47200337784481	7.39094603683933	4.44778428901954	4.45433967379876	4.08151273725329	3.55085875790772	4.66805427054718
HTA2-pos-3051144_st	7.89741385389056	8.49232657018214	8.3484549575779	7.55626598754722	6.64017625262238	4.39627056003397	4.71438387488241	3.28623352454409	5.17032962157863	4.61849480565675
HTA2-pos-3051147_st	5.9196989737335	5.9339280068389	6.31933354588693	5.40350593374501	5.09273466033529	4.30194275142477	4.66236828531879	2.79109232890707	3.92058635136062	3.78347940244672
HTA2-pos-3064803_st	9.68849577327096	9.57939208673134	9.94110686823449	10.4276694189117	10.5616606295867	10.5126815883196	9.64257591481948	9.98746353043553	9.83792807669566	9.87242922376242
HTA2-pos-3064816_st	6.07123466743862	2.88102077616054	4.68497899170013	2.57573302363169	3.37281584905767	2.93860792269269	1.28793268263551	0.211783296525513	-0.783545401554766	-0.172506082604881
HTA2-pos-3064820_st	5.2451017670268	2.96578350683132	4.37316152344846	1.69680614059233	1.13087927572268	0.403432257343652	1.78134394088845	2.34727080575811	0.568649251658444	-0.152607222757887
HTA2-pos-3080337_st	1.31191378112169	3.10459279804516	3.59582787694564	3.79201717352251	3.75170120040888	0.383533397496658	-0.393502368371465	-0.393502368371465	1.01658747985597	0.595434768176042
HTA2-pos-3080344_st	5.60966964424772	5.87856089885043	6.45245341094587	5.70405168246765	7.12969906864901	2.93860792269269	2.19418872537396	0.711096514901048	3.35882124895331	1.07048636488535
HTA2-pos-3080345_st	4.56819866901723	4.53746621778013	4.4997038713139	3.60771105663538	4.71276762618577	-0.0125905761542264	3.17432869943877	-0.761439715058991	-0.611174469697768	-0.430922062582636
HTA2-pos-3080350_st	5.01453868012452	5.61409472049943	5.98267487250143	5.98952665072797	6.85475538587256	2.07571839700642	4.45433967379876	-0.119598681929616	4.66236828531879	-0.172506082604881
HTA2-pos-3080354_st	5.3549640652346	5.88835719178337	6.52034277811916	6.06046653085253	6.63929256119376	2.55132853561212	4.99204820782275	3.42414061661899	5.1344198858891	2.34727080575811
HTA2-pos-3080358_st	4.2648853472002	3.00267517214101	3.93951580851568	3.79201717352251	5.2752173196127	3.23691034986554	0.711096514901048	1.92634249397262	3.11527184652305	1.5308217124549
HTA2-pos-3080363_st	7.62892214119869	8.26931550192403	8.57114730398819	7.77307575794687	8.55359235634742	5.3549640652346	7.06436963347774	5.12204495795338	7.08576858672729	6.2374304175868
HTA2-pos-3080367_st	7.69376835825745	8.44766341079971	8.99276950613864	8.68401351671593	8.46654710294163	4.58631843007019	5.78219194359677	4.7561225262777	6.31752579886953	6.04741157628102
HTA2-pos-3080369_st	7.50811469061987	8.31917704816295	8.99701114652653	8.05739817246745	9.02469749192633	3.53849589624152	3.93951580851568	1.31191378112169	4.44778428901954	5.01006854521479
HTA2-pos-3080378_st	7.09106909608949	7.77307575794687	8.48760042098465	7.52622831748388	8.45384833613944	2.93860792269269	4.3379256959707	1.92634249397262	3.75170120040888	2.34727080575811
HTA2-pos-3080380_st	5.98267487250143	6.45245341094587	7.16027866135705	6.06046653085253	7.00607782924855	1.5308217124549	3.76237189899818	1.92634249397262	2.79109232890707	3.93951580851568
HTA2-pos-3080386_st	5.96199435188151	6.14656562074089	6.61413768268484	6.196631660028	6.47380232311199	0.383533397496659	3.17432869943877	3.14200714973757	1.01658747985597	1.98534432482907
HTA2-pos-3090545_st	1.32213094793707	0.357854964634413	0.357854964634413	-0.564536222758449	0.509354570218972	-0.260217403803565	0.260143725466224	-0.580454398619966	-0.395814608965602	-0.172506082604882
HTA2-pos-3090546_st	6.34351520203946	5.08917667381887	5.39994794722859	4.10685341910907	2.48435146672857	2.55132853561212	1.74639242320544	0.711096514901048	1.01658747985597	2.26116579425751
HTA2-pos-3090548_st	7.89869436821972	7.94901127945036	7.59494433592329	6.89986555546215	5.12537051854884	3.07567800272626	2.51346579776456	1.47406060327339	2.31270940485888	4.52344660680857
HTA2-pos-3090550_st	5.50248073534636	5.24475266128974	5.50316159397413	4.44481825936614	2.12774216824169	2.16621080135382	1.82340986285775	1.75109442190406	0.403862450569434	0.448990141140234
HTA2-pos-3090556_st	7.67553636591657	7.84197550663683	7.82871014522068	7.08683024768434	5.89526175631131	1.38177418450606	4.45433967379876	1.92634249397262	2.42132763402268	2.1055050976602
HTA2-pos-3090558_st	6.00004754513789	5.95680853277554	5.94639371242616	5.88720600712006	4.86810261893126	2.34273807446071	3.66309590438248	1.51120423390398	1.96373525030588	2.80832760959225
HTA2-pos-3090559_st	4.63939785282776	4.73817744090964	3.74951206933559	4.98085705702015	3.78900288776023	2.93860792269269	3.78900288776023	3.83506255084193	1.63126166817742	2.14549590077635
HTA2-pos-3145074_st	4.11353088422837	5.12785059087225	4.6956571615937	3.14553598545479	2.20959105390508	1.80327005473066	3.21190668318012	0.792915545349558	1.74004612581696	2.00303609782236
HTA2-pos-3145076_st	6.20842288375189	7.42226560379291	6.71872465197647	7.77032434707867	6.40367752580013	4.39371924337659	6.1517038200549	4.43961426097393	4.74717039074517	5.101367658867
HTA2-pos-3145080_st	4.25033028457811	5.71850790179949	5.16093100149403	5.68893219522745	2.92182345095422	1.96618514524065	3.55010834773546	1.11383606191425	2.73218588443775	1.9390462591065
HTA2-pos-3145082_st	5.47012945334069	7.61868193815374	6.57632655773765	7.47200337784481	6.33912351341194	2.07571839700642	3.76237189899818	0.211783296525513	2.79109232890707	4.34504204479674
HTA2-pos-3145087_st	5.59818641409039	7.25722085648732	6.61772659554945	6.51392150075778	5.91414622815708	1.46743096655439	4.35115863647869	1.01150514801137	1.90383990438152	2.33169581066044
HTA2-pos-3145090_st	4.58941963394292	6.36411150900632	5.80678306253506	6.56664685851744	5.36022287518339	1.96814881452838	3.31658838062059	1.31191378112169	3.63568313747881	3.53266983746447
HTA2-pos-3145092_st	1.64043404470584	3.35893231778641	1.80980097355498	1.03230993493545	1.60329883636455	0.68864788264264	1.79605864553079	0.295748916485717	1.04973548205667	-0.559601745219418
HTA2-pos-3145772_st	4.93065338835592	5.0269874706984	4.7124083114633	4.60782678355049	5.07364900109805	0.759115568150335	1.39041316553365	1.65227096734469	2.0645315586268	0.358352885428326
HTA2-pos-3145774_st	4.67457977955811	4.99499591374956	4.25855782919374	4.4733195520634	4.62068285431415	0.619290434462535	0.900343178501249	0.711096514901048	2.05975400478308	0.832960566530695
HTA2-pos-3145778_st	0.936945584058774	-0.596559662484709	0.595434768176042	-0.761439715058991	0.0116177043592122	0.383533397496658	-0.596210888508137	0.211783296525513	-0.208862578717101	1.5308217124549
HTA2-pos-3145780_st	2.19418872537396	4.12350325258819	3.35882124895331	4.7773209571788	4.04722352554355	2.07571839700642	2.88102077616054	2.34727080575811	1.01658747985597	2.67804729649181
HTA2-pos-3145782_st	4.74001673158529	4.3379256959707	4.11520235255767	1.67690728074534	3.58384600449618	0.383533397496658	2.57573302363169	0.211783296525513	-0.208862578717101	-0.596559662484709
HTA2-pos-3145789_st	4.24219463158418	3.60771105663538	3.12557071112512	0.632554659367038	3.75170120040888	-0.292240843529826	2.19418872537396	-0.119598681929615	2.07571839700642	-0.172506082604881
HTA2-pos-3145790_st	0.595434768176042	1.31191378112169	0.168761838434258	0.195533521489864	1.62112619207858	-0.292240843529826	0.711096514901048	-0.119598681929615	0.568649251658444	-0.172506082604882
HTA2-pos-3145791_st	2.37688284674912	2.43611801093288	2.23471481757379	1.90162228906262	1.68749171288954	0.383533397496658	0.0827842162830548	0.7618485388236	1.27370459615543	0.54994982493613
HTA2-pos-3149233_st	5.89806676485259	5.40350593374501	5.04982539121823	2.18421855180052	4.4997038713139	-0.292240843529826	3.59582787694564	1.31191378112169	2.07571839700642	1.07048636488535
HTA2-pos-3149235_st	7.76115480072041	7.58976633081811	7.18923530249024	6.1729857722575	6.32179005300323	5.43386041845035	6.35859356355619	4.08151273725329	5.91453093944259	4.46744178031804
HTA2-pos-3149237_st	8.31789825388175	8.70713039682433	7.75974003326898	6.67162825455799	6.04081475460482	5.53634214428318	5.449174046479	4.31338171850786	6.00495929241777	5.55658308447565
HTA2-pos-3149242_st	8.07907998450015	8.71304178198228	8.06095628424698	7.37771623685299	7.15737206870197	5.4499632197849	5.00858649457235	3.35105999511939	5.61342691644792	5.50228913692449
HTA2-pos-3149249_st	5.72329510353265	5.33655966288382	4.26790648488732	2.49859746372227	0.431165156075624	0.383533397496658	2.49859746372227	2.27013524584869	1.43613493157238	3.11308636408503
HTA2-pos-3151616_st	1.92375175411626	2.69048263334851	2.30768816598827	2.12632015218851	1.58197663517028	1.22962589725154	3.69676230937458	0.711096514901048	0.179893336470671	3.03767675409608
HTA2-pos-3151622_st	4.77154770494383	4.58128757287211	4.34504204479674	3.43459877175032	1.21008753607904	1.26229204012176	-0.0666793214526205	0.7618485388236	1.5461529384312	1.70887858532173
HTA2-pos-3151624_st	4.91967105465701	5.31817742815647	5.07093040448838	5.34078779584403	4.39746435253623	2.73985495883294	2.16858905233657	0.0460923072979487	3.51792909894183	3.06441492334357
HTA2-pos-3151626_st	3.58589835434283	3.38184069121219	3.64699589953758	1.77769291841976	0.52038163780957	0.0456462769834163	-0.0945752929001137	0.158797073264792	0.121271002680609	1.04074381700355
HTA2-pos-3151628_st	6.07898693845438	5.92201666669804	5.98802355207077	4.88885682601771	4.26059402605472	0.185471410671216	0.485620120183635	1.64099277533002	2.16095702068098	3.5970584149577
HTA2-pos-3151630_st	4.38387061468107	5.06313941693273	3.57407666104822	3.0727089779236	3.89886144283747	2.28376900978201	2.6847227099444	3.36021616460328	2.7803487297406	2.81041544790899
HTA2-pos-3151633_st	4.21826779529568	4.03315482425988	4.14147829216487	1.18987603664519	1.98419849891834	0.759115568150334	0.833434894070673	0.275237033031348	1.67987079028276	-0.430922062582636
HTA2-pos-3151635_st	2.1948600756236	2.76405711069212	2.64991282880582	2.12329209338454	0.52038163780957	1.46300867326923	1.28905890546532	1.50143781271629	2.11946085515122	2.1303541444399
HTA2-pos-3151639_st	3.91155878329372	4.80367795452459	4.70933347764129	1.69287772274215	2.03474359920768	2.50716315984956	0.308260611000467	-0.0908595359229762	-0.430922062582636	-0.384532872544796
HTA2-pos-3151640_st	6.10509123050167	5.75614093305412	5.45298957328234	2.55649031353041	3.8313644308703	3.04491221592682	2.62609596664448	0.596157549596036	3.07495678893019	3.36104366256971
HTA2-pos-3155297_st	4.23231937648856	5.1519211852736	4.10399577104312	4.94118495226377	5.2130278834626	3.40673535455872	4.41383361330655	1.8295922934399	3.71720277591354	3.98941804824295
HTA2-pos-3155304_st	4.00927091308807	3.81601445355402	4.2059227054443	4.02219441983477	1.96132268284547	1.80327005473066	0.260143725466224	-0.358079172207163	1.32218382433243	1.82954356039023
HTA2-pos-3155310_st	4.67651663112366	4.96619367254107	4.52589102245597	4.73593867901475	4.22739396449725	1.12954384604115	0.798988918432912	1.92655183231931	3.45484000343051	1.9390462591065
HTA2-pos-3155312_st	-0.32853862419626	2.30768816598827	2.57573302363169	1.67690728074534	-0.208862578717101	2.07571839700642	2.19418872537396	3.14200714973757	2.44235734400433	0.121271002680609
HTA2-pos-3155314_st	2.19418872537396	3.26709098384669	2.93860792269269	4.24979792577879	3.17432869943877	-0.542024943654194	0.260143725466224	0.211783296525513	0.121271002680609	-0.172506082604881
HTA2-pos-3155316_st	4.66805427054718	5.05417420585826	4.20362041046255	5.29005835746662	0.344456675151666	3.76237189899818	2.88102077616054	1.31191378112169	3.35882124895331	1.98534432482907
HTA2-pos-3155318_st	4.71342654401244	4.27153385890411	4.54156782700915	2.65677644493309	2.47879441257611	1.5308217124549	3.33952824894925	0.664891415743953	0.54994982493613	1.40703888249198
HTA2-pos-3155326_st	4.2648853472002	3.80239486347335	4.1639503210749	1.13087927572268	1.13087927572268	1.5308217124549	3.38667600024928	-0.393502368371465	3.55085875790772	2.93860792269269
HTA2-pos-3183407_st	4.02029632661056	3.62009553428224	3.57396900559863	3.63035600766591	3.55528179494464	4.36961220551156	5.13335364750994	2.06140547892862	3.49666490693173	4.46958973824801
HTA2-pos-3183417_st	1.40010615431937	1.40389327823401	1.5308217124549	0.936220401117601	0.243722010875186	1.26936897972895	1.23627079797125	1.75876264648013	2.00843111321845	1.12356261695459
HTA2-pos-3183426_st	8.54086568716138	8.97996924309719	8.96243444179137	8.37781950001799	6.9300321382695	5.50231406115758	5.47012945334069	2.34727080575811	4.74001673158529	4.76145141523908
HTA2-pos-3183429_st	7.57016218437663	7.68468116264113	7.6127975933068	6.92053605441984	6.196631660028	0.993762367788622	4.91761141685703	3.14200714973757	3.11527184652305	3.78347940244672
HTA2-pos-3183433_st	6.4009876058844	6.12819116990235	6.28636626755922	5.63129038809143	4.44236164669118	0.490585895817198	1.75062629202276	0.211783296525512	1.27370459615543	0.319782151151356
HTA2-pos-3183436_st	7.30401940085599	7.27178329427637	7.54763635903196	7.24427701066678	6.48132826875735	1.92387158589313	3.02767473779966	3.8785003281424	2.77881459526369	1.05330766375484
HTA2-pos-3183461_st	6.21037043204388	6.64835921485153	5.66475915419312	6.39859471143257	5.09273466033529	4.44778428901954	0.711096514901048	0.211783296525513	3.11527184652305	2.34727080575811
HTA2-pos-3183469_st	6.1135771961947	6.60277170836413	5.38634603643994	6.09888863853282	4.04722352554355	5.94801807114278	5.57072219004438	5.41369522279324	4.20362041046255	5.07999535009988
HTA2-pos-3183473_st	6.47380232311199	6.6082347358543	5.46687114766512	5.79003529190383	2.65532691416569	2.07571839700642	4.21919591931039	0.711096514901048	2.44235734400433	2.34727080575811
HTA2-pos-3183477_st	6.14041224786742	6.90014697281833	6.35859356355619	6.92053605441984	5.69293908929374	2.93860792269269	4.83407574710603	3.14200714973757	4.91761141685703	2.34727080575811
HTA2-pos-3183487_st	6.40201073872304	6.87086459803923	5.65046918809289	6.25642626143165	4.30194275142477	4.58631843007019	4.21919591931039	2.79109232890707	2.44235734400433	1.5308217124549
HTA2-pos-3183494_st	4.74001673158529	5.82610331867027	4.95996062248337	5.29005835746662	4.4997038713139	3.53849589624152	3.93951580851568	0.211783296525513	2.44235734400433	1.5308217124549
HTA2-pos-3183497_st	3.41063742746867	3.91102766133172	3.59582787694564	2.57573302363169	1.13087927572268	2.55132853561212	1.28793268263551	0.211783296525513	1.5308217124549	1.98534432482907
HTA2-pos-3196673_st	3.21457958777085	2.24692580584029	1.60637344967146	1.70089780081763	0.696306600467473	0.953551922591607	0.176516156723484	0.211783296525513	2.52745657082055	-0.59655966248471
HTA2-pos-3196675_st	4.12350325258819	3.717791975488	3.23691034986555	3.70716268323602	1.70108203567367	2.31831792455662	-0.393502368371465	2.71383870607434	1.01658747985597	2.31831792455662
HTA2-pos-3196677_st	5.58304147256573	5.0336893462633	5.25428415416414	4.82172323283781	4.45196480924679	4.79373039027146	3.59582787694564	4.31736699653221	5.22611627072141	4.09000918336309
HTA2-pos-3196681_st	0.851728169508529	-0.58060363070231	1.40389327823401	0.663206398606272	1.21008753607904	-0.0125905761542262	0.260143725466224	0.295748916485716	0.344960127169527	0.906419121112097
HTA2-pos-3196683_st	3.09548052663813	2.30768816598827	2.63553559428077	1.67690728074534	2.65532691416569	1.51103039256998	2.57573302363169	1.31191378112169	3.11527184652305	1.14879014505981
HTA2-pos-3213015_st	2.33401790798997	2.10916350702054	2.84253765228507	2.27075835159568	-0.495031015428087	1.26229204012176	0.308260611000467	-0.358079172207162	-0.154825529951014	1.05330766375484
HTA2-pos-3213017_st	3.98486908247225	4.22692106609871	5.22980491947644	2.18421855180052	3.58384600449618	0.993762367788622	0.711096514901048	-0.393502368371465	2.07571839700642	0.595434768176042
HTA2-pos-3213019_st	3.40975926914476	4.46039061691835	3.89388910791281	2.3939225342754	1.98419849891834	0.957177554975777	1.28793268263551	1.41379047706714	1.93648610154474	2.16630756529359
HTA2-pos-3213021_st	3.00267517214101	3.76237189899818	3.76237189899818	4.10685341910907	4.04722352554355	-0.0125905761542264	3.59582787694564	-0.393502368371465	3.75170120040888	2.93860792269269
HTA2-pos-3213023_st	5.61850626552117	5.60374834997787	6.47866365419306	5.01453868012452	3.37281584905767	1.5308217124549	4.08151273725329	1.31191378112169	2.44235734400433	3.60771105663538
HTA2-pos-3213025_st	6.63633050644425	7.01164773850427	7.20114586749088	6.105603654592	4.06847855248561	3.21381139311949	5.12009555179326	1.50143781271629	4.56789933068738	3.46588955431478
HTA2-pos-3213027_st	6.0320608558153	5.58582005822406	5.89806676485259	4.85416691567511	2.07571839700642	-0.0125905761542264	1.76144508104146	-0.761439715058991	1.5308217124549	1.98534432482907
HTA2-pos-3213032_st	5.42612841500001	4.73513245550063	5.37871905701423	5.0661425311078	3.09931033081252	3.44374806395183	1.1424049438262	1.06906289524906	3.43202914272701	1.70887858532173
HTA2-pos-3213036_st	5.16628656129116	5.30136624292275	5.52420076974848	4.58270247969696	2.8297822007513	2.55132853561212	3.89931609650879	0.0460923072979491	3.51792909894183	3.75340329585496
HTA2-pos-3213041_st	4.64117951626433	4.59363113227463	4.76600085853623	4.36511194673629	2.21149460138227	2.98930300073722	1.41793837454896	1.11383606191425	2.91370979870765	1.9390462591065
HTA2-pos-3213043_st	5.65252055751633	4.98744322044699	5.69572527256125	5.99522245088334	3.7510412853925	4.48249735969746	4.77027425818372	3.21697936953753	4.53250708218485	4.18458123593723
HTA2-pos-3213243_st	0.714873768893329	0.0866098762778423	0.952453572434958	0.195533521489864	1.9781449963375	0.0647779607290904	0.260143725466224	0.237420122329301	0.986627923093307	-0.239540858225793
HTA2-pos-3213245_st	4.28451643950647	4.36445185309973	4.90155149873635	4.13622157060815	3.15571188587518	0.0624502021000568	3.04968538850608	-0.577471041715228	0.933427909144661	0.826046357567752
HTA2-pos-3213248_st	2.30986260144429	2.27232832034708	3.27673211395263	1.40003389460234	-0.190942332006126	0.0456462769834163	0.308260611000467	0.0460923072979487	1.96373525030588	-0.690052532019738
HTA2-pos-3213250_st	3.52914863403568	3.3334292291961	4.33371716316707	3.60771105663538	2.60248609828738	0.185471410671216	2.09982976699095	-0.0908595359229758	1.74004612581696	1.52993946268665
HTA2-pos-3213253_st	1.2892807265321	2.07571839700642	3.0985029952055	1.65364924729649	1.49025533298273	0.383533397496658	0.129267603202347	2.87004077733192	1.01658747985597	1.11820473974985
HTA2-pos-3213254_st	4.10706054015864	4.66031018289264	4.5982798709295	5.51500582312885	4.78782116278112	5.02788248341924	5.57072219004438	6.01492417034582	4.85271628981908	5.38557318704495
HTA2-pos-3213255_st	4.09845588427843	4.00300094512369	5.04982539121823	4.24979792577879	2.07571839700642	0.383533397496658	3.59582787694564	1.31191378112169	3.35882124895331	3.60771105663538
HTA2-pos-3213257_st	4.2648853472002	4.3379256959707	5.04982539121823	4.10685341910907	2.34727080575811	2.55132853561212	0.711096514901048	3.14200714973757	2.79109232890707	4.66805427054718
HTA2-pos-3213259_st	2.46450883305681	2.00178532505064	2.05150305501438	2.29072143228901	0.267159806618985	0.490585895817198	0.345860897063685	1.01150514801137	3.92058635136062	0.358352885428325
HTA2-pos-3213260_st	3.41063742746867	3.76237189899818	3.63118774877182	3.79201717352251	2.07571839700642	3.23691034986554	3.93951580851568	2.79109232890707	3.75170120040888	4.66805427054718
HTA2-pos-3213261_st	3.11430230680739	2.87616693031182	4.20487879875392	2.91966647113429	2.01569200437504	0.993762367788621	2.23775711897471	0.651070122269664	1.07109543901982	0.777318353734325
HTA2-pos-3234798_st	0.936220401117601	1.25635134909124	1.00345530572455	0.778654299407861	-0.478385587486471	-0.51105908609348	-0.244038830635789	0.711096514901048	1.45618166579384	0.082256352796703
HTA2-pos-3234802_st	0.744367120178546	1.06482003793026	2.09646727864111	2.3799757877161	0.43660879791137	0.0456462769834162	1.28793268263551	0.461439905713281	0.202706505079101	0.448990141140234
HTA2-pos-3234806_st	4.25537834429332	3.48608017316455	4.47913000468921	2.49936876403287	2.0917866857779	1.5308217124549	0.833434894070673	-0.0908595359229762	0.822398167211893	2.18945708531138
HTA2-pos-3234813_st	5.27561331038286	5.59392477096333	6.00492993523696	4.0478082095844	5.11830350014507	1.46743096655439	2.23113069103714	-0.0908595359229762	0.568929241268289	0.595878683782979
HTA2-pos-3234816_st	3.32215338841869	3.10935791365999	3.80239486347335	-0.25655052515054	1.67581675731658	0.927714754032498	1.22716622542009	1.61912813754715	0.121271002680609	1.29038954650256
HTA2-pos-3234819_st	4.93826648977347	5.37169493333503	5.32628351366077	3.67976281633983	3.81553476501986	0.0456462769834161	-0.393502368371465	0.158797073264792	-0.319892320649869	-0.0256175399621366
HTA2-pos-3234821_st	4.71249786164271	4.71818131865694	5.077083450082	1.99362736858973	4.78782116278112	0.490585895817198	0.774038204050865	1.67689522313154	1.08995892960465	0.448990141140234
HTA2-pos-3234823_st	3.54957139679403	3.87136973301586	4.15941138151011	1.93056291627293	0.520381637809569	1.46743096655439	1.24057886536579	0.0460923072979487	-0.0212626090196619	0.875355571636699
HTA2-pos-3234824_st	0.0849755462367873	0.284819130579963	-0.289573378910791	0.936220401117601	-0.190942332006126	0.0456462769834162	-0.168033581520957	0.596157549596036	0.822398167211894	-0.0256175399621363
HTA2-pos-3234825_st	3.46391583791085	3.08750109422019	4.14256657385792	-0.0989844234408004	3.27357227424822	0.417461342453883	1.7172362124525	1.75109442190406	0.568649251658444	0.826046357567752
HTA2-pos-3255800_st	5.3549640652346	4.86412496798702	4.93657969235428	3.19022192399444	2.65532691416569	3.76237189899818	0.711096514901048	2.79109232890707	0.568649251658444	1.07048636488535
HTA2-pos-3255815_st	6.08816180578873	6.45653290843207	6.21304482387818	4.88484440122186	3.36434096415072	3.23691034986554	3.21190668318012	3.28307388317828	1.98658952822961	3.46373926087409
HTA2-pos-3255819_st	5.67045140463151	4.95404182005297	4.40823100234878	2.73446222713392	2.8297822007513	2.4713252864998	4.12909808113221	1.98095702766184	2.80189383450093	2.46197612376088
HTA2-pos-3271665_st	8.65563775077923	8.80453901865838	8.6861856745785	7.77707743198622	7.61319295282048	6.26479344477532	5.61034191986134	3.10761647276303	5.85304346917022	5.95866720149634
HTA2-pos-3271667_st	9.19188822269806	8.79985947804167	8.81179611606619	7.73396886436672	8.03118854850839	6.84311645016904	7.07778113905124	4.24317850338344	6.48588778445785	5.84301645549374
HTA2-pos-3271672_st	9.14857923163332	9.54851442126055	9.31659918327121	8.7422770268143	8.89962996596362	7.27743042776821	7.76447607047425	6.67592537677517	7.36317440459691	7.21859113066945
HTA2-pos-3271690_st	7.55259517224424	6.75327124161297	7.16027866135705	4.10685341910907	5.2752173196127	4.93657969235428	5.60966964424772	0.711096514901048	5.74230335009318	0.595434768176042
HTA2-pos-3281489_st	6.59159575640939	7.46956351263859	7.52466221651876	6.37090608049511	6.25453789285308	4.44778428901954	5.41707572305708	4.08151273725329	5.47338041675976	4.66805427054718
HTA2-pos-3281491_st	7.51680610879346	8.20965016179446	7.71658202532264	6.28639321929904	4.94597112079301	2.55132853561212	4.56210432901063	2.79109232890707	3.75170120040888	4.09000918336309
HTA2-pos-3281493_st	5.06255305705735	5.54416889723725	5.3628428168478	0.119526145497787	2.79696741842919	-0.0792457730787683	0.308260611000467	2.35871741143984	0.403862450569434	2.36052181822467
HTA2-pos-3281495_st	5.2451017670268	5.41369522279324	5.52757074433703	4.24979792577879	2.65532691416569	-0.292240843529826	2.88102077616054	2.34727080575811	1.01658747985597	0.595434768176042
HTA2-pos-3281497_st	6.18424045521236	7.09528885363869	6.99960343105198	5.76234922947387	4.96379997052587	2.50716315984956	2.53760475076725	0.461439905713281	2.54477671820146	2.36052181822467
HTA2-pos-3281500_st	4.68497899170013	5.43386041845035	4.54366530452366	1.13087927572268	0.344456675151666	-0.292240843529826	0.711096514901048	-0.393502368371465	2.79109232890707	0.595434768176042
HTA2-pos-3281504_st	5.44061557447412	5.28383055891857	4.87560834812421	2.46144822462259	3.75170120040888	3.08775913627912	1.41793837454896	-0.119598681929615	2.64126145643189	1.29038954650256
HTA2-pos-3281506_st	5.73299521331375	5.70596168844717	5.69447569700263	2.02159604341786	4.26381380704228	3.10785120616125	2.79043236281162	0.158797073264792	3.51792909894183	0.777211131123219
HTA2-pos-3281508_st	5.97581425163529	5.51500582312885	5.25646889592505	1.13087927572268	4.40756440345095	3.76237189899818	0.260143725466224	-0.119598681929615	1.01658747985597	2.67804729649181
HTA2-pos-3281511_st	4.76145141523908	4.35917029240394	4.08151273725329	2.91966647113429	3.58384600449618	2.55132853561212	4.08151273725329	4.7561225262777	5.2602381228199	4.46744178031804
HTA2-pos-3281513_st	5.75205165340076	5.889366061603	6.02436821979907	3.53432386537585	3.83185508864144	4.28318918983038	2.87962653421055	2.70720305846113	2.3918196439997	2.63398028543466
HTA2-pos-3281519_st	5.36899594969667	4.09000918336309	3.843198348795	3.60771105663538	3.91102766133172	6.20451351240209	5.06283270482781	4.37316152344846	2.44235734400433	4.09000918336309
HTA2-pos-3295148_st	3.55528179494464	3.02525235653781	2.36335357633416	1.55759999631208	0.841108014317479	0.993762367788622	1.23627079797125	0.875355571636699	-0.410018524207434	0.358352885428326
HTA2-pos-3295150_st	0.766510754958284	-0.119598681929615	1.5308217124549	-0.119598681929615	-0.596559662484709	-0.542024943654194	-0.0945752929001138	-0.119598681929615	0.121271002680609	-0.430922062582636
HTA2-pos-3295152_st	3.00267517214101	2.93860792269269	4.37316152344846	0.195533521489864	3.58384600449618	4.30194275142477	2.57573302363169	-0.119598681929615	4.07296595654696	0.595434768176042
HTA2-pos-3295154_st	4.65567615485791	4.53746621778013	5.07572379182426	3.99219247731576	4.09052779764832	0.993762367788621	-0.0945752929001138	0.224161412214786	2.07571839700642	2.34727080575811
HTA2-pos-3295157_st	2.64862216644865	2.46502177438449	3.54099540295411	1.60414384149936	1.89310309494419	-0.152415709842026	0.711096514901048	-0.358079172207163	2.43340536295675	0.906419121112097
HTA2-pos-3295162_st	0.766510754958284	2.49448767191569	1.92634249397262	0.195533521489864	0.344456675151666	-0.542024943654194	-0.393502368371465	-0.596559662484709	2.44235734400433	-0.172506082604881
HTA2-pos-3295167_st	2.43747437886495	1.37545243981337	1.74248737271221	2.27841602716148	2.34727080575811	1.63327079164021	2.57573302363169	1.92634249397262	1.87715655072827	1.2149393052118
HTA2-pos-3305613_st	2.88102077616054	0.766662806145166	3.35882124895331	1.13087927572268	1.13087927572268	-0.0125905761542262	-0.761059379917339	0.711096514901048	2.79109232890707	1.5308217124549
HTA2-pos-3305617_st	0.595434768176042	1.92634249397262	2.44235734400433	3.19022192399444	1.13087927572268	2.07571839700642	2.19418872537396	-0.393502368371465	1.01658747985597	0.595434768176042
HTA2-pos-3305622_st	4.56819866901723	3.71921191272531	5.70405168246765	0.195533521489864	4.40756440345095	2.07571839700642	3.17432869943877	0.211783296525513	3.11527184652305	1.5308217124549
HTA2-pos-3305631_st	1.7717851112261	0.0703453541781414	3.12557071112512	2.18421855180052	2.07571839700642	0.383533397496658	1.76144508104146	-0.393502368371465	1.5308217124549	-0.172506082604881
HTA2-pos-3305632_st	6.40201073872304	5.03229784575855	6.20842076623476	5.79003529190383	6.44915489267388	-0.292240843529826	1.28793268263551	0.711096514901048	3.35882124895331	4.09000918336309
HTA2-pos-3305637_st	5.51500582312885	5.18686636845732	5.69572527256125	5.65620217082664	6.25453789285308	5.56768356340566	4.3379256959707	4.08151273725329	5.57375443012971	4.22692106609871
HTA2-pos-3305644_st	4.76145141523908	5.78219194359677	6.13426369882413	6.37090608049511	5.2752173196127	5.43386041845035	4.91761141685703	5.34434985702932	4.74001673158529	5.74230335009318
HTA2-pos-3305646_st	6.42577033885803	5.03229784575855	7.93097607042493	7.32409393488412	7.32858858500025	4.71276762618577	6.89530734962666	5.79003529190383	6.46892455580311	5.21432824670381
HTA2-pos-3305648_st	5.79003529190383	5.52757074433703	7.05572038134006	7.01614393500824	6.5012385537387	2.93860792269269	3.76237189899818	4.50606699849939	2.79109232890707	3.93951580851568
HTA2-pos-3305650_st	5.21432824670381	5.58582005822406	6.99932786012625	6.25642626143165	6.31208892693138	4.13998401531608	4.74540533230927	1.31191378112169	4.74001673158529	4.09000918336309
HTA2-pos-3330656_st	4.3379256959707	4.92237691734906	4.20362041046255	3.94888820521098	5.09273466033529	1.5308217124549	1.76144508104146	1.31191378112169	3.11527184652305	1.5308217124549
HTA2-pos-3330658_st	5.33005894592185	6.08832569314232	5.41369522279324	4.48042596769378	4.40756440345095	3.53849589624152	1.76144508104146	0.211783296525513	3.92058635136062	3.78347940244672
HTA2-pos-3330668_st	5.34147006745792	5.99597835035929	6.06220632174001	5.81060781185542	5.70241179363334	3.8392399557788	3.23842432655309	3.28287017340019	3.83868808776684	4.1584651247309
HTA2-pos-3330670_st	5.00359434864669	5.66090302359081	5.44229888174853	5.53448416614568	5.5645990642813	3.59289927753826	2.321232928601	1.95475366800734	3.07495678893019	3.80333109661994
HTA2-pos-3330673_st	3.69312043398477	3.04843318011778	2.43356460236989	1.15473097005619	2.49697102056812	1.46743096655439	0.447215157132021	0.596157549596036	0.660979566868897	-0.331137199437078
HTA2-pos-3330679_st	4.80429970571457	6.7114090428034	6.58194456749199	5.66282175909082	4.47826032151777	2.00485095394747	1.22716622542009	0.792915545349558	3.35583934013385	0.0822563527967031
HTA2-pos-3330681_st	2.55132853561212	2.07571839700642	2.57573302363169	2.91966647113429	2.07571839700642	3.53849589624152	2.57573302363169	-0.119598681929615	1.01658747985597	1.07048636488535
HTA2-pos-3332060_st	3.48424314722668	4.69733870588003	5.35218323989916	4.19216436029172	3.4248177920122	4.82467365927002	3.13785073131363	3.40874753438454	4.31753514277879	1.08738236157661
HTA2-pos-3332063_st	6.60023124761147	6.58323090690493	7.27399126472865	5.3842627120941	5.83834788345142	3.63917060870158	4.56210432901063	3.61175994349543	5.23271431229125	3.64182498374471
HTA2-pos-3332072_st	6.36566705783674	7.04045828297044	7.30140821059538	5.91011255235088	6.66266999224253	-0.542024943654194	4.08151273725329	0.211783296525513	5.06283270482781	1.98534432482907
HTA2-pos-3332080_st	0.989574770896006	1.06906289524906	2.21544804287829	1.85330614967718	0.737667975437173	-0.292240843529826	0.0827842162830549	-0.67899968877185	1.16586322248414	-0.154825529951013
HTA2-pos-3343107_st	5.44383829507941	5.66475915419312	5.76637615276707	6.45245341094587	5.9339280068389	4.58631843007019	4.91761141685703	4.50606699849939	5.52600610074026	5.07999535009988
HTA2-pos-3343116_st	7.6193285134577	7.29429203292473	7.90798903866918	6.79228739309945	5.47888153752755	2.70570794045795	4.36512388141737	3.51282169165783	2.06592966318951	3.80333109661994
HTA2-pos-3343119_st	6.21240473048984	6.39183227070502	6.6908250625006	5.93978387190244	5.59896207092267	3.2385519094671	3.32862288044249	1.27272374362643	3.99932152346363	0.832960566530695
HTA2-pos-3343123_st	6.47104415384658	6.51477855568615	6.92893268888414	6.74740379460065	4.78844629708639	1.32318353958143	3.8132130542349	0.766420062800576	0.56892924126829	2.80832760959225
HTA2-pos-3343126_st	5.32908327089161	5.69475473721426	5.79529497476526	5.18458636940198	3.63274365247171	0.185471410671216	2.44873645746132	1.9898295775385	4.4332500153079	2.64870371549203
HTA2-pos-3343129_st	6.10351827859547	6.53371804024502	6.66793425651439	6.84768971299913	5.28684882678712	2.16621080135382	3.8132130542349	0.295748916485715	2.61010394515926	2.81041544790899
HTA2-pos-3343131_st	6.06015736009635	5.28688487853817	5.93986940241348	5.68956393981716	3.90136644533985	2.56687319155235	3.25762441607369	1.92634249397262	3.56450901243888	3.5827644943957
HTA2-pos-3349230_st	6.14041224786742	5.6444292885255	6.49485404734506	6.47866365419306	4.71276762618577	2.07571839700642	3.25027258732799	0.917415918598592	3.74135582231059	3.02235892535728
HTA2-pos-3349235_st	5.54230898094459	5.59394311520465	6.03062659538667	4.294000633083	3.35612803687427	-0.695899027547129	-0.481587838345084	0.211783296525512	1.43410759403755	1.91218503899041
HTA2-pos-3360062_st	5.75304352656195	7.45894282069494	7.41819315091552	6.6716862158096	5.54929942635749	2.55132853561212	3.38667600024928	0.211783296525513	1.01658747985597	-0.783545401554766
HTA2-pos-3360064_st	5.82610331867027	6.5220530316191	6.98573243294919	7.01614393500824	5.21432824670381	4.8290089309533	4.21919591931039	5.03229784575855	2.07571839700642	2.93860792269269
HTA2-pos-3360068_st	5.62779738895021	5.71350394468537	6.08166234835272	6.37159784390597	5.7595475362865	4.73033047715589	3.68279493163226	4.66282465971244	3.09210799327271	4.63596508560645
HTA2-pos-3360070_st	4.47035242610292	4.55269783046693	5.67215749407359	6.02066982976216	4.48753569546	4.17434516453419	3.25762441607369	4.04399721381138	3.07495678893019	2.19784629320617
HTA2-pos-3371010_st	1.92634249397262	1.92634249397262	2.65532691416569	2.18421855180052	2.34727080575811	-0.292240843529826	1.28793268263551	2.79109232890707	2.07571839700642	0.595434768176042
HTA2-pos-3371019_st	2.88102077616054	2.88102077616054	3.80239486347335	2.18421855180052	2.65532691416569	-0.0125905761542262	0.260143725466224	-0.119598681929616	1.5308217124549	1.07048636488535
HTA2-pos-3371021_st	5.83623954097474	6.08832569314232	6.44253514476238	5.34789661028239	4.30194275142477	0.383533397496658	4.08151273725329	-0.393502368371465	2.79109232890707	3.19022192399444
HTA2-pos-3371023_st	3.58384600449618	1.13087927572268	4.03847058648666	2.91966647113429	1.62112619207858	2.07571839700642	2.88102077616054	4.08151273725329	0.568649251658444	2.93860792269269
HTA2-pos-3371024_st	2.79109232890707	1.50908297818558	3.40040426131984	4.48042596769378	4.04722352554355	-0.0125905761542262	1.28793268263551	1.92634249397262	-0.430922062582636	0.121271002680609
HTA2-pos-3371025_st	5.2752173196127	4.60424111448727	4.71825877544346	5.15885577994048	5.50231406115758	5.02788248341925	4.56210432901063	4.08151273725329	4.44778428901954	3.41063742746867
HTA2-pos-3371028_st	0.936945584058774	0.936945584058774	1.92634249397262	2.18421855180052	2.07571839700642	-0.0125905761542262	0.260143725466224	-0.393502368371465	1.01658747985597	0.595434768176042
HTA2-pos-3371030_st	1.92634249397262	2.88102077616054	3.80239486347335	2.91966647113429	-0.208862578717101	-0.0125905761542262	-0.0945752929001138	-0.393502368371465	1.01658747985597	0.595434768176042
HTA2-pos-3371034_st	2.6321957897362	1.31191378112169	1.5308217124549	0.195533521489864	1.13087927572268	2.07571839700642	-0.0945752929001138	-0.119598681929616	1.5308217124549	1.5308217124549
HTA2-pos-3371037_st	4.3379256959707	4.38700673172656	4.42109549709625	4.68497899170013	4.40756440345095	2.93860792269269	1.28793268263551	1.92634249397262	1.5308217124549	0.121271002680609
HTA2-pos-3371040_st	4.95531786250702	4.76145141523908	5.07572379182426	4.68497899170013	5.9339280068389	2.93860792269269	2.88102077616054	0.711096514901048	2.44235734400433	3.78347940244672
HTA2-pos-3371045_st	3.76237189899818	2.79109232890707	4.30910399206437	2.18421855180052	1.13087927572268	0.383533397496658	1.76144508104146	0.711096514901048	2.44235734400433	0.121271002680609
HTA2-pos-3371048_st	2.30768816598827	1.50908297818558	2.19418872537396	0.195533521489864	0.0116177043592122	-0.542024943654194	-0.393502368371465	-0.119598681929615	1.01658747985597	-0.430922062582636
HTA2-pos-3371050_st	3.22152593589088	2.79109232890707	3.91102766133172	4.3661828686987	3.75170120040888	1.5308217124549	0.260143725466224	0.711096514901048	2.07571839700642	3.41063742746867
HTA2-pos-3371052_st	0.357854964634413	0.0703453541781414	2.07571839700642	-0.596559662484709	-0.208862578717101	-0.292240843529826	0.260143725466224	-0.596559662484709	0.568649251658444	1.07048636488535
HTA2-pos-3371055_st	4.63939785282776	3.65273028266863	4.30910399206437	2.91966647113429	2.07571839700642	-0.0125905761542262	0.711096514901048	-0.119598681929616	-0.208862578717101	1.07048636488535
HTA2-pos-3371067_st	5.2451017670268	4.38700673172656	4.66805427054718	2.57573302363169	2.93860792269269	2.07571839700642	1.28793268263551	1.92634249397262	-0.208862578717101	2.67804729649181
HTA2-pos-3371071_st	5.09273466033529	4.09000918336309	4.30910399206437	6.09888863853282	4.4997038713139	4.71276762618577	4.74540533230927	4.2345510544086	4.8290089309533	3.60771105663538
HTA2-pos-3371074_st	3.67548791903151	2.49448767191569	3.40040426131984	0.632554659367038	3.58384600449618	-0.0125905761542262	3.17432869943877	0.211783296525513	0.121271002680609	-0.430922062582636
HTA2-pos-3371080_st	-0.172506082604882	1.31191378112169	1.13087927572268	-0.393502368371465	-0.868861963588507	-0.0125905761542263	-0.0945752929001138	0.711096514901048	1.5308217124549	1.5308217124549
HTA2-pos-3371082_st	2.44235734400433	1.31191378112169	0.357854964634413	-0.761439715058991	1.13087927572268	0.993762367788622	2.19418872537396	1.31191378112169	0.568649251658444	-0.172506082604881
HTA2-pos-3371083_st	2.44235734400433	2.30768816598827	2.57573302363169	3.19022192399444	2.65532691416569	3.23691034986554	3.59582787694564	0.711096514901048	1.5308217124549	0.121271002680609
HTA2-pos-3371084_st	1.13087927572268	2.19418872537396	1.67690728074534	1.13087927572268	2.93860792269269	2.93860792269269	3.59582787694564	1.31191378112169	4.20362041046255	2.93860792269269
HTA2-pos-3371085_st	4.30194275142477	4.76145141523908	4.4997038713139	3.94888820521098	2.07571839700642	0.993762367788622	3.76237189899818	0.711096514901048	0.121271002680609	3.78347940244672
HTA2-pos-3371087_st	0.766510754958284	1.92634249397262	2.79109232890707	0.195533521489864	-0.208862578717101	0.993762367788622	1.28793268263551	0.211783296525513	3.11527184652305	3.60771105663538
HTA2-pos-3372479_st	7.08470614393204	6.96740357681541	6.16678773824117	5.15885577994048	4.71276762618577	2.55132853561212	2.19418872537396	2.34727080575811	3.55085875790772	4.56819866901723
HTA2-pos-3372484_st	8.42181397508759	8.28373836753852	8.23811989708215	8.07221504774622	7.62819310370149	6.39345545650746	5.41707572305708	2.79109232890707	5.06283270482781	3.78347940244672
HTA2-pos-3372486_st	7.80761496843281	7.80310030242902	7.23783499858955	7.35262065086696	7.48172178418406	6.03865974643593	5.31564127270809	4.2345510544086	5.78481113379127	3.93951580851568
HTA2-pos-3372491_st	5.52021811302	5.49663261601132	5.04423164387677	5.28185071043969	4.45363413738242	1.96618514524065	1.04980671623692	0.295748916485716	3.44507081651193	2.00454714378902
HTA2-pos-3374143_st	5.19715099384375	6.31599420039448	6.15525525061518	5.17785475971333	4.56267795401777	2.26612913201507	3.28050234984403	3.96510380755919	1.28181417334247	1.76595421507464
HTA2-pos-3374146_st	5.27078450101402	5.64031380915002	5.61362474927232	5.42429372559092	4.68191441965046	2.91638223193983	3.32426419958636	1.67689522313154	2.38414434013242	3.98941804824295
HTA2-pos-3374150_st	4.78871258285492	4.18191241835692	4.90282894212364	4.55016723817266	3.88432874315008	2.28686392695798	3.03811153790402	2.31106208811638	1.85586188632176	2.87106216818237
HTA2-pos-3374444_st	3.53849589624152	2.44235734400433	3.59582787694564	1.13087927572268	0.696306600467473	-0.542024943654194	-0.0945752929001138	-0.119598681929616	-0.430922062582636	3.41063742746867
HTA2-pos-3374446_st	3.80239486347335	4.22692106609871	4.03847058648666	4.59231154706093	3.37281584905767	0.993762367788622	2.57573302363169	-0.393502368371465	3.11527184652305	3.19022192399444
HTA2-pos-3374448_st	4.93657969235428	4.9737999243171	5.29005835746662	5.91011255235088	5.15481176502689	2.93860792269269	1.76144508104146	0.711096514901048	0.568649251658444	2.93860792269269
HTA2-pos-3374455_st	5.43386041845035	4.95531786250702	5.2752173196127	5.98952665072797	3.75170120040888	2.55132853561212	1.28793268263551	1.92634249397262	3.75170120040888	2.34727080575811
HTA2-pos-3374457_st	3.29048207610247	2.30768816598827	3.40040426131984	2.57573302363169	3.58384600449618	0.383533397496658	0.260143725466224	0.711096514901048	2.07571839700642	-0.172506082604881
HTA2-pos-3374461_st	3.17432869943877	3.51523047210414	3.19022192399444	4.48042596769378	4.61016039077773	-0.0125905761542262	0.260143725466224	-0.119598681929616	0.121271002680609	-0.596559662484709
HTA2-pos-3374463_st	4.71825877544346	5.07572379182426	4.03847058648666	4.93657969235428	4.86412496798702	0.993762367788622	2.57573302363169	1.31191378112169	-0.208862578717101	1.98534432482907
HTA2-pos-3374465_st	5.21432824670381	5.43386041845035	5.29005835746662	5.91011255235088	5.78219194359677	0.993762367788622	4.3379256959707	-0.119598681929616	3.11527184652305	1.07048636488535
HTA2-pos-3374470_st	3.35882124895331	4.35917029240394	4.48042596769378	4.3661828686987	4.40756440345095	-0.0125905761542264	1.28793268263551	2.79109232890707	0.568649251658444	2.34727080575811
HTA2-pos-3374472_st	5.51500582312885	6.23934129681551	5.80561469123722	6.45245341094587	5.85632078237977	4.30194275142477	5.1344198858891	3.91102766133172	4.8290089309533	3.41063742746867
HTA2-pos-3374474_st	7.68468116264113	8.54009075371118	8.22081544634703	8.89721131640141	8.15957055764386	7.66633323318945	7.23974534237213	7.02835233087813	6.99481027148977	6.9145690904859
HTA2-pos-3374481_st	4.48042596769378	4.58031065607141	4.63359756746041	5.2220794322507	2.34727080575811	-0.0125905761542264	2.19418872537396	0.711096514901048	1.5308217124549	0.121271002680609
HTA2-pos-3374486_st	5.30473266815682	4.86412496798702	5.09273466033529	5.79003529190383	3.58384600449618	5.62728909112572	5.57072219004438	3.14200714973757	4.99204820782275	5.60671203497772
HTA2-pos-3374490_st	4.95531786250702	4.78257225914726	5.10956296321822	5.01453868012452	5.39665680929328	-0.695899027547129	2.57573302363169	3.14200714973757	-0.208862578717101	3.19022192399444
HTA2-pos-3374492_st	5.57979985763234	6.62441007682021	6.52034277811916	7.39438020123342	6.07123466743862	0.383533397496659	2.88102077616054	3.14200714973757	2.44235734400433	3.41063742746867
HTA2-pos-3374499_st	6.34090441587719	6.62441007682021	6.53766612006061	7.3675491175083	7.08151411298053	5.74230335009318	6.78594713496752	5.41369522279324	6.21814285372931	5.69572527256125
HTA2-pos-3374500_st	6.67592537677517	6.98117200332112	7.32858858500025	7.21859113066945	6.68497269991637	-0.542024943654194	1.28793268263551	2.34727080575811	3.75170120040888	3.19022192399444
HTA2-pos-3374504_st	0.195533521489864	0.595434768176042	-0.230463241942996	-0.393502368371465	-0.393502368371465	0.383533397496658	0.260143725466224	1.92634249397262	-0.208862578717101	-0.430922062582636
HTA2-pos-3374508_st	3.17432869943877	4.35917029240394	3.12557071112512	3.79201717352251	3.17432869943877	3.53849589624152	1.76144508104146	-0.393502368371465	0.121271002680609	0.121271002680609
HTA2-pos-3437060_st	4.99668933516517	5.52915989110511	4.37714423660356	5.40884587040224	3.75170120040888	0.383533397496658	2.48161837555094	-0.119598681929615	2.07571839700642	1.98534432482907
HTA2-pos-3437064_st	5.85632078237977	6.1093748072549	6.07765718062901	7.11563158774844	6.89409490287019	7.04155380347327	6.25264704931624	5.84128107060642	6.31752579886953	6.29194681999024
HTA2-pos-3437066_st	4.45433967379876	4.58318144981825	4.33035218626613	5.03058451212369	3.58384600449618	0.383533397496658	0.387284217973435	-0.134288540460225	0.349864523762264	0.349864523762264
HTA2-pos-3437068_st	3.89024585855182	3.15825843754288	3.99395233802132	4.68497899170013	4.1719556671966	5.3549640652346	4.99204820782275	5.41093374812471	5.66191246197103	5.0043835316014
HTA2-pos-3437070_st	5.0619549303514	5.48434974034906	4.90546381255946	6.00636923430134	4.4556159142075	2.16621080135382	4.25081006876315	2.35871741143984	3.73572255463417	4.39434305082431
HTA2-pos-3437072_st	2.71770851685494	1.76833832270413	2.33979122644318	2.55649031353041	3.54267818038524	2.31352346630927	2.79043236281162	2.53417482185509	0.792618365757207	2.23471481757379
HTA2-pos-3437074_st	4.32898004213066	4.17722951134347	3.38770312305353	4.13622157060815	3.83701628537634	0.891738776738298	1.52468888183848	0.0572684262081697	0.344960127169526	1.05330766375484
HTA2-pos-3437076_st	4.59336651627667	4.97784058685909	5.10268107488125	5.40039839397037	4.04722352554355	0.383533397496658	0.802647582185036	0.455292738044779	2.44235734400433	1.7295405479728
HTA2-pos-3437243_st	-0.596559662484709	-0.596559662484709	-0.0688077855573159	-0.106714928258217	-0.0915542267624509	-0.0524775044174589	-0.0816915392287149	0.723980268572447	-0.418038308911237	-0.172506082604882
HTA2-pos-3437245_st	2.31980779001898	0.953674274648864	2.08411783753151	0.274315152894216	1.17104496739196	-0.292240843529826	1.40320557456864	2.34727080575811	0.596009369605099	0.237195261703219
HTA2-pos-3437246_st	1.1195641602341	1.1195641602341	0.595434768176042	2.18421855180052	-0.210883792196136	-0.292240843529826	0.442762301641553	1.26362021937435	0.568649251658444	0.303889578855938
HTA2-pos-3437249_st	5.68955121739759	5.04925286720418	5.06350856040996	6.04607119270068	5.06980918836789	4.11580454862925	4.57998432733058	4.37250667898807	3.6720836268646	3.80747721232027
HTA2-pos-3437255_st	4.95531786250702	4.74457489357906	4.75415861371452	6.02054248674362	3.32797279062692	2.20346758891612	3.17432869943877	3.01991668221933	4.03146712541453	3.01991668221933
HTA2-pos-3447820_st	3.17432869943877	3.93951580851568	4.2649051913853	4.48042596769378	2.34727080575811	-0.542024943654194	2.88102077616054	0.211783296525513	1.5308217124549	3.19022192399444
HTA2-pos-3447822_st	5.2752173196127	6.18676302534978	6.1114629257312	4.48042596769378	4.40756440345095	2.07571839700642	3.59582787694564	1.92634249397262	2.44235734400433	3.41063742746867
HTA2-pos-3447824_st	4.84917029313294	5.29005835746662	5.10956296321822	5.01453868012452	4.30194275142477	2.07571839700642	0.711096514901048	3.14200714973757	4.56210432901063	1.07048636488535
HTA2-pos-3447826_st	4.15377706086453	2.97256914016925	3.03562135007749	2.99318522555018	1.15871639627303	1.77254545170037	-0.0945752929001138	-0.119598681929615	0.660979566868897	0.0822563527967031
HTA2-pos-3447828_st	4.1333363499599	2.69941981075816	2.51643519056582	2.57573302363169	0.933427909144661	2.23471481757379	0.774038204050865	0.0572684262081697	0.179893336470672	0.21146434278558
HTA2-pos-3447830_st	2.49684293980823	3.46257694105929	2.97064154741685	1.90162228906262	3.80064901747935	1.46300867326923	1.09111532763011	1.31871950443683	1.77141931084589	1.3830509200439
HTA2-pos-3447832_st	3.76237189899818	3.843198348795	3.53849589624152	3.41063742746867	2.34727080575811	2.07571839700642	3.59582787694564	-0.393502368371465	2.44235734400433	-0.596559662484709
HTA2-pos-3447834_st	4.75636704671231	4.29465498751146	3.936691190178	2.96335260326207	1.89310309494419	1.22962589725154	1.45264262013751	1.27952705114181	1.90383990438152	0.958174371587736
HTA2-pos-3447836_st	2.64258187146296	2.34610463210965	2.23471481757379	2.12632015218851	0.0677970482172827	2.14467608763527	2.23113069103714	0.295748916485717	1.93648610154474	1.76702134543437
HTA2-pos-3447838_st	3.74095098897061	5.66475915419312	4.20362041046255	3.19022192399444	2.34727080575811	-0.542024943654194	0.260143725466224	0.711096514901048	-0.430922062582636	0.595434768176042
HTA2-pos-3447840_st	3.53849589624152	3.51523047210414	3.843198348795	1.13087927572268	2.07571839700642	0.993762367788622	-0.0945752929001138	1.92634249397262	2.44235734400433	0.121271002680609
HTA2-pos-3447842_st	2.67804729649181	2.49448767191569	1.67690728074534	0.195533521489864	0.344456675151666	1.5308217124549	-0.393502368371465	2.34727080575811	-0.208862578717101	0.595434768176042
HTA2-pos-3447844_st	4.77353716706702	4.99179508951102	4.29160754019015	3.83021767662373	4.30194275142477	1.46300867326923	3.62792071834603	2.6114707212267	2.98930300073722	1.25277060694346
HTA2-pos-3447846_st	5.07219530031445	4.95298746903755	5.08688465253291	5.48353766579224	5.01413822478818	4.14011595470426	4.38716516785453	4.80337646694649	4.89700711845253	5.16042814821601
HTA2-pos-3447848_st	2.20043071098481	2.85404621365405	1.66253400054832	3.38826504943072	0.178037189755439	1.26936897972895	-0.345393090704125	1.75109442190406	1.45618166579384	1.6190656724319
HTA2-pos-3447850_st	0.559144349784226	1.2792243072811	1.11944019021548	1.15473097005619	0.512283264796935	0.619290434462535	0.999514598768278	1.01150514801137	1.5461529384312	1.05330766375484
HTA2-pos-3447852_st	4.92763107890227	4.84129647533585	4.95739195558829	5.2220794322507	3.90506933959629	2.93860792269269	5.5092590982721	5.43217415402328	5.81426408602348	5.91855349768976
HTA2-pos-3450880_st	5.41561475876664	5.38291771566673	6.7022360481189	6.24171865700682	4.91058668392232	3.16884534111967	4.25981845380191	3.01137936239481	2.54084023518131	3.37303878638423
HTA2-pos-3450882_st	6.30293309521272	6.49073430416399	6.46743364852784	5.38851974912422	3.91102766133172	2.25122266191106	2.97490975296633	0.0852972225208859	3.28040071792126	1.5308217124549
HTA2-pos-3450884_st	6.13474563670105	6.21002214944694	6.15768781287292	6.2641224483029	5.42154377755422	2.86531121851114	4.09706808160684	3.58028905440892	4.31167562408586	3.39759448628468
HTA2-pos-3450886_st	6.26505966546815	6.3925977149645	6.11181240096485	6.41979123428566	5.64759413088219	3.19161141873718	3.64390093411081	1.8078034279099	3.21267174224421	2.95186148030814
HTA2-pos-3450888_st	7.00681441031058	6.90784191828751	7.36494551127723	7.13816859424053	6.22175517098528	4.81156137523363	5.50046777497599	3.58347040528543	4.55391270721254	3.27315948966403
HTA2-pos-3471828_st	3.85432825677003	3.9629610546284	3.6831211420685	3.90110094498851	3.4030042196186	4.35387614472145	3.38667600024928	4.02446454265818	4.12489934984364	4.57842974749326
HTA2-pos-3471839_st	6.14860063558063	6.43421751580346	6.33013271614904	6.02543164310653	4.30194275142477	3.53849589624152	0.711096514901048	1.31191378112169	2.79109232890707	1.98534432482907
HTA2-pos-3471843_st	2.51786426484932	2.21041508294416	2.50716315984956	1.69287772274215	1.13087927572268	-0.27730775990421	-0.596210888508137	0.0572684262081697	-0.331137199437078	1.70887858532173
HTA2-pos-3475282_st	1.50908297818558	1.31191378112169	0.595434768176042	-0.393502368371465	0.0116177043592122	-0.292240843529826	-0.0945752929001138	-0.119598681929615	1.5308217124549	0.121271002680609
HTA2-pos-3475642_st	6.14605006501031	3.33674445482351	4.09705387393757	3.1838750985771	1.02938362584049	0.619290434462535	2.97828031218607	0.9033719060215	2.25903787050538	1.76702134543437
HTA2-pos-3475644_st	7.07928320362694	5.45925587843693	5.47243756507758	5.15560937962131	1.37600273390063	0.185471410671216	1.04980671623692	-0.090859535922976	0.292832708636667	1.29038954650256
HTA2-pos-3475646_st	6.51288374789599	6.22976148966323	6.22496119339459	5.89219219483614	5.12709062167051	3.43125197147185	2.91500296987853	1.13939870275907	3.30341235889154	1.71896222482339
HTA2-pos-3475650_st	7.92889927440723	8.05144980778905	8.226083264805	7.80926654935233	7.03735746637814	4.12563176121364	4.33160635987865	1.8295922934399	5.17345773140095	5.03690814823612
HTA2-pos-3475652_st	7.26306782984505	7.20360802583408	7.21859113066945	6.60647342683286	6.22465674227375	3.3087943162263	3.76237189899818	2.29652888750622	2.78978306723228	3.7063660896426
HTA2-pos-3482860_st	4.24219463158418	4.18435061361712	4.18435061361712	3.76636773478474	2.9432844559539	2.84585340218156	2.48996382847656	1.53528554628863	2.05130039632035	2.07447177288155
HTA2-pos-3482865_st	4.95839396391133	4.96247623451105	5.54814825173539	2.91902369182862	2.50349196090476	2.29774812710776	1.28793268263551	1.75167094904429	1.32893154450671	1.45498368532166
HTA2-pos-3482867_st	4.13465451886853	3.54853105478492	4.54634526232353	2.99973699827696	3.72054273561424	0.268849494784002	-0.112062297433237	2.20778256491084	0.378164325940963	-0.172506082604881
HTA2-pos-3498866_st	5.63504997971255	4.79069858632414	5.1955068320788	5.74499589933379	4.78844629708639	4.58393324936766	4.50822200140469	4.69776018955273	4.29035506568109	3.14613656384699
HTA2-pos-3498868_st	8.16057929291474	7.33396374635612	7.50414667000047	7.64198220883243	7.04538158732649	5.89806676485259	5.41707572305708	4.08151273725329	5.70405168246765	4.34504204479674
HTA2-pos-3499497_st	6.35943358160943	6.16544056139988	6.20322134662401	5.25518454325087	0.816371948218896	2.80710714662397	0.774038204050866	-0.119598681929615	0.822398167211893	3.39896649031491
HTA2-pos-3499499_st	6.75761736193872	6.28304435739184	7.12203129732988	6.25805837624567	5.50606022429447	3.3456562754641	4.32180853313196	3.99627019929251	2.07571839700642	2.8788713892768
HTA2-pos-3499501_st	6.97251003702756	6.2476908211328	6.80536467451471	5.41066519178549	5.13039088864015	3.36672226642582	4.17896248361423	2.31106208811638	3.60506914144776	3.32669929768813
HTA2-pos-3499503_st	5.68982510462019	5.34141864613725	6.1733684059328	4.8582615316784	5.70600654683332	2.38386603116022	3.99078390915428	2.56918156733259	3.87723958418514	2.80832760959225
HTA2-pos-3499505_st	6.70933910166641	6.78065266295916	7.36290184980225	6.7962418829332	5.39283687481452	4.5292255842146	5.38571988908912	3.66758413897535	6.11784048314915	4.12990386030081
HTA2-pos-3499507_st	6.75327124161297	7.19121105093601	7.84511602913559	7.32409393488412	6.63929256119376	2.55132853561212	4.45433967379876	2.34727080575811	3.92058635136062	3.93951580851568
HTA2-pos-3499509_st	4.78257225914726	4.58031065607141	4.63359756746041	4.48042596769378	2.34727080575811	2.07571839700642	2.19418872537396	-0.119598681929615	3.11527184652305	-0.172506082604881
HTA2-pos-3499513_st	3.61771818723028	3.72957329972713	4.82561271376692	2.61886634741587	1.39041316553365	2.31352346630927	0.158797073264792	0.7618485388236	1.5461529384312	0.121271002680609
HTA2-pos-3499514_st	4.76145141523908	4.68497899170013	5.4504683140829	5.09273466033529	4.30194275142477	1.5308217124549	1.28793268263551	-0.393502368371465	2.44235734400433	-0.172506082604881
HTA2-pos-3499518_st	7.48977074494403	7.13740494713043	7.51365164804996	7.06867489168253	6.73072464610984	4.44778428901954	4.56210432901063	2.34727080575811	2.44235734400433	3.60771105663538
HTA2-pos-3499520_st	7.31596719483881	7.23728243946224	7.75364386836445	7.43898434618182	6.67227712771604	4.58631843007019	3.55010834773546	1.65227096734469	4.62745522018768	4.16845574609157
HTA2-pos-3499522_st	5.00299721694621	4.14316392506452	4.64114141088019	4.39994578412108	3.87403078725049	2.07571839700642	3.76767184273066	0.9033719060215	1.74004612581696	2.16630756529359
HTA2-pos-3499527_st	5.14261125754417	5.48952624782038	5.55852909371522	4.85416691567511	4.30194275142477	2.07571839700642	2.57573302363169	-0.393502368371465	2.79109232890707	1.98534432482907
HTA2-pos-3499529_st	5.12633811343898	4.4747343373065	5.47375590889141	3.83021767662373	3.17260376121325	0.185471410671216	0.447215157132022	0.766420062800576	0.826046357567752	2.03039340559815
HTA2-pos-3499533_st	6.26961668512539	6.12395752462143	7.11416272307166	7.93510834118028	6.8143537715604	5.6873505282901	4.91761141685703	5.34434985702932	5.78481113379127	5.07999535009988
HTA2-pos-3513255_st	2.43247520833265	0.60061231495041	1.87900380630527	2.3799757877161	1.49989179465868	2.04107512403351	2.57573302363169	1.77794461855095	0.792618365757207	0.679157814925007
HTA2-pos-3513257_st	4.97495463130779	5.44249855334897	5.58204977148737	5.81060781185542	4.23694920931068	4.95769522329125	6.13042779889491	6.04601739746575	5.93018358004978	5.59507124916955
HTA2-pos-3513259_st	4.61016039077773	3.76237189899818	3.53849589624152	-0.393502368371465	0.696306600467473	0.383533397496658	2.57573302363169	-0.119598681929616	0.568649251658444	1.07048636488535
HTA2-pos-3513261_st	3.35882124895331	3.71921191272531	3.843198348795	2.18421855180052	1.62112619207858	1.5308217124549	0.260143725466224	-0.393502368371465	1.5308217124549	-0.172506082604881
HTA2-pos-3513263_st	6.3609059660245	6.40680326037118	6.25211546100177	5.32210110378947	5.59367760444654	2.56687319155235	3.41026829233811	1.06906289524906	4.9817144084212	1.9390462591065
HTA2-pos-3513268_st	6.43966264084524	7.00504839630648	7.1185814293579	6.30243356381909	6.63923021879029	4.33082791569837	6.14688794419871	4.98560762554316	6.2985066945986	5.13738315276245
HTA2-pos-3513271_st	2.35736264010943	1.18008513316222	2.1989148158247	1.99362736858973	0.191485339733419	-0.152415709842026	0.0827842162830549	-0.495031015428087	1.29111487509498	0.595878683782979
HTA2-pos-3513272_st	4.78257225914726	5.55852909371522	5.91011255235088	3.19022192399444	5.45045207991684	3.23691034986554	-0.0945752929001138	0.711096514901048	0.121271002680609	0.121271002680609
HTA2-pos-3513274_st	7.40930929198136	7.94743460886908	8.05766893293304	6.87946591785287	7.42995383436939	2.07571839700642	5.60966964424772	4.37316152344846	5.2602381228199	5.34077842622802
HTA2-pos-3513278_st	3.58384600449618	4.3379256959707	4.48042596769378	3.60771105663538	2.93860792269269	2.93860792269269	2.57573302363169	0.711096514901048	2.44235734400433	0.121271002680609
HTA2-pos-3513280_st	4.31569027150314	4.54659715125849	4.68736771860813	2.31051815587653	2.64521389797234	1.8102218736811	3.3767466444321	2.05150305501438	3.40786756429586	1.75808301864198
HTA2-pos-3513284_st	7.33122667927463	7.44738123276916	7.82667951614745	6.98901712413198	7.11882501254901	5.94788475883252	6.04638761083174	5.31355068116933	6.00980162282512	4.66805427054718
HTA2-pos-3513286_st	1.82972467970036	1.41049837965363	3.26721789981916	0.0379674197801243	0.70613180668074	1.0315639104261	1.79605864553079	1.61912813754715	-0.0437957880182456	-0.0256175399621361
HTA2-pos-3513290_st	2.74496822915241	2.09356513733869	2.86436867872298	1.77611056525067	0.982791433615123	1.26229204012176	1.52468888183848	1.92655183231931	1.28181417334247	1.29038954650256
HTA2-pos-3513292_st	4.95531786250702	3.20594196939326	4.98750773041259	4.48042596769378	3.17432869943877	3.53849589624152	4.08151273725329	1.31191378112169	-0.208862578717101	2.67804729649181
HTA2-pos-3513294_st	5.40134098955241	5.04534668983748	5.38540619182738	4.84252310369811	3.74743683291395	2.89411944273883	3.75612719770473	0.295748916485715	4.55056229952324	3.93951580851568
HTA2-pos-3513296_st	7.44606113740297	6.43825091444972	6.68360671741457	2.99022563482472	4.72358649340465	3.35048991084543	3.06685226694482	-0.0908595359229754	2.61550876848862	2.23471481757379
HTA2-pos-3517151_st	3.80421942145263	4.19665136056782	4.83815521179997	4.51114671466754	4.35945290340809	3.1863487046917	3.60947323606562	2.53176209504384	3.78122082970793	2.55703078284515
HTA2-pos-3517153_st	4.1589421975252	4.86999227284728	5.57704239914998	4.99125452446768	4.31245739818816	3.74369205072625	5.01540153681932	3.69291783345355	3.76067534190666	3.69270065345829
HTA2-pos-3517155_st	5.52757074433703	5.95503443889711	5.88835719178337	5.98952665072797	6.31208892693138	5.50231406115758	5.69572527256125	4.63939785282776	5.52600610074026	5.01006854521479
HTA2-pos-3517157_st	1.92634249397262	2.74415197773492	2.94201571921931	3.22708243556287	0.160901683245862	2.36777354370632	0.260143725466224	1.1475603266477	2.79109232890707	0.411879776270237
HTA2-pos-3517159_st	3.43603640628025	3.46764967623474	3.49861805670703	2.83744073047317	2.76314542021784	2.33742610384791	2.45589643221544	2.34727080575811	2.79109232890707	2.60897851259959
HTA2-pos-3520328_st	1.77178511122611	1.50908297818558	1.85512170016846	0.268869500890112	1.50777344219314	0.383533397496659	2.44827440497309	0.778789022000066	1.5308217124549	2.73573898857784
HTA2-pos-3520333_st	3.20705574585467	4.20362041046255	3.40040426131984	4.19608272801986	2.30757186436393	1.81623966562623	1.89798809616551	2.50877772061579	2.72777529717566	1.74332725380271
HTA2-pos-3520339_st	5.85632078237977	5.55933653027266	6.07169570371076	5.2288542464296	4.1719556671966	1.76886745768971	3.17432869943877	0.902271630562921	1.5308217124549	2.4379705916324
HTA2-pos-3520345_st	5.2451017670268	5.66475915419312	5.55072363049797	4.26701701219622	3.64932853811249	2.45250125758249	0.888250265898107	0.211783296525513	2.07571839700642	0.659788048024523
HTA2-pos-3520347_st	5.54541932286521	6.48280154372762	6.19193451407055	5.23497630921088	2.03474359920768	0.766846726676115	1.74106070400473	-0.119598681929615	1.28181417334247	2.56926638454514
HTA2-pos-3520349_st	5.27061044977904	5.85435874287267	5.93425127280833	5.15716287350064	2.93860792269269	1.74351729719161	0.966481531323484	0.578201030935072	2.79109232890707	1.48125490237556
HTA2-pos-3520353_st	6.1375224782294	6.78068965523403	6.3555408171561	5.99736699693422	3.6251869466581	3.06188069178608	2.57573302363169	1.56428487872212	1.01658747985597	2.93041839409224
HTA2-pos-3520361_st	3.40427010635152	2.67890017091069	3.68679284480458	1.13087927572268	0.0677970482172827	1.12135444757278	0.774038204050865	-0.577471041715228	0.568649251658444	1.29038954650256
HTA2-pos-3520363_st	3.67548791903151	2.76363235544686	3.69505633594715	2.91966647113429	3.09371265334006	3.08803267184493	2.82432078569069	2.04179758088371	3.49327533214615	2.53490003304823
HTA2-pos-3520364_st	5.30473266815682	5.48952624782038	6.15671211063525	5.01453868012452	4.86412496798702	4.13998401531608	-0.596210888508137	1.31191378112169	4.56210432901063	0.121271002680609
HTA2-pos-3520366_st	4.10569661873471	3.35882124895331	4.08151273725329	1.13276219131374	2.34727080575811	-0.0125905761542262	0.543726301452411	-0.119598681929616	1.01658747985597	-0.430922062582636
HTA2-pos-3525990_st	8.50372076969234	9.12474199249067	8.7388546403427	8.34864233812888	8.00764093867732	6.53930843759361	6.58483911035506	5.265373832118	6.36262403139281	6.46288292767038
HTA2-pos-3525992_st	9.85071877006887	9.88661866340677	9.62485203325552	8.39457901629397	7.98724243178783	7.51073309413234	7.30567930771043	5.59480351658011	7.04155380347327	6.74325847716213
HTA2-pos-3525996_st	8.9227227302394	9.75415355008093	9.35435935483941	8.67611225023597	8.07916676775898	6.66993140026336	6.98573243294919	5.11381696598914	6.67392390661849	6.69892658922767
HTA2-pos-3525998_st	6.37124921733921	6.92153273587563	6.70288120122027	5.43203265492608	4.74713776065554	5.20740464255614	4.42803299988277	3.62451978845652	4.09111526778579	4.17350768780865
HTA2-pos-3529035_st	2.14318912641821	2.31250041696006	1.53947610587179	1.81417580060442	2.09195676768332	0.596061777751901	2.79013857444904	1.06202245930776	1.16000508866282	2.13474242550287
HTA2-pos-3530224_st	6.56463024851706	6.33992561852263	6.75392041159423	6.24042839299876	5.30671712460879	5.49670624117571	5.28463836539819	5.37871905701423	5.33417253001475	5.09857210503932
HTA2-pos-3530228_st	5.5047492102207	5.54427581389275	5.46958515243316	6.14067793002866	5.24914229617373	5.43543106269412	5.94716129231931	6.01954307437889	5.69078418593675	5.561251909912
HTA2-pos-3530232_st	4.71166520853007	5.12201411931339	4.72161914265747	3.13298357968327	2.11203496841956	1.38419471902921	1.45264262013751	1.80576501775473	1.68622718896922	1.97999026405007
HTA2-pos-3545858_st	6.6840190124406	7.37277910501125	6.33896355472156	7.36875971318306	6.54397000289841	4.82520355470814	4.73040888561315	4.33357509380471	4.59783430914265	5.03174926991838
HTA2-pos-3545865_st	7.44078928560741	6.99932786012625	6.196631660028	6.50135862213404	5.54929942635749	3.53849589624152	2.57573302363169	3.42414061661899	4.20362041046255	1.98534432482907
HTA2-pos-3545868_st	7.63624106148886	7.52001570051001	7.00554850549352	7.06561723206596	7.00001755327444	5.02212305075898	5.65333852717433	2.05150305501438	4.20703474286383	4.21752561407991
HTA2-pos-3545872_st	8.94717046584814	8.43521344170886	7.46956351263859	8.2478818577414	7.24069956650732	7.38664180376423	7.45483702953887	6.74522488807099	7.25776854826215	6.73750065928045
HTA2-pos-3545874_st	5.04982539121823	4.71276762618577	3.23691034986554	2.57573302363169	-0.596559662484709	1.5308217124549	1.28793268263551	0.211783296525513	-0.430922062582636	1.07048636488535
HTA2-pos-3545877_st	5.92121555006284	5.33413446317885	4.05999166186998	4.67126629305704	4.61016039077773	0.957177554975777	1.97781690320771	2.05150305501438	2.99660805095603	2.51265905112496
HTA2-pos-3581324_st	1.13087927572268	1.7717851112261	1.31191378112169	2.57573302363169	-0.393502368371465	2.93860792269269	2.88102077616054	4.7561225262777	1.01658747985597	2.34727080575811
HTA2-pos-3581329_st	0.595434768176042	0.936945584058774	2.30768816598827	-0.119598681929615	0.696306600467473	2.93860792269269	-0.0945752929001138	-0.119598681929615	3.75170120040888	0.595434768176042
HTA2-pos-3581341_st	0.357854964634413	2.49448767191569	2.44235734400433	3.60771105663538	1.62112619207858	3.76237189899818	0.260143725466224	4.63939785282776	2.79109232890707	3.60771105663538
HTA2-pos-3581343_st	2.07571839700642	3.26709098384669	4.68497899170013	3.60771105663538	2.93860792269269	-0.0125905761542264	3.76237189899818	2.34727080575811	4.20362041046255	4.34504204479674
HTA2-pos-3581345_st	0.195533521489864	1.67690728074534	2.57573302363169	0.195533521489864	2.07571839700642	-0.0125905761542263	0.711096514901048	0.211783296525513	-0.430922062582636	0.121271002680609
HTA2-pos-3581347_st	0.936945584058774	1.7717851112261	2.44235734400433	0.195533521489864	0.696306600467473	-0.292240843529826	-0.0945752929001138	0.211783296525513	-0.430922062582636	-0.172506082604882
HTA2-pos-3581349_st	3.22152593589088	3.40040426131984	3.4508030571364	3.19022192399444	1.62112619207858	2.93860792269269	3.17432869943877	2.34727080575811	0.568649251658444	3.93951580851568
HTA2-pos-3581353_st	3.46391583791085	3.91102766133172	3.35882124895331	3.41063742746867	4.04722352554355	3.76237189899818	3.93951580851568	2.79109232890707	2.79109232890707	4.22692106609871
HTA2-pos-3581355_st	2.79109232890707	-0.119598681929615	2.88102077616054	3.41063742746867	2.65532691416569	0.993762367788622	4.3379256959707	1.92634249397262	0.568649251658444	1.98534432482907
HTA2-pos-3581359_st	3.80239486347335	3.76237189899818	4.4997038713139	4.24979792577879	4.1719556671966	2.93860792269269	1.28793268263551	0.711096514901048	2.79109232890707	3.41063742746867
HTA2-pos-3581363_st	3.00267517214101	1.50908297818558	3.63118774877182	2.57573302363169	3.58384600449618	3.53849589624152	0.260143725466224	1.31191378112169	3.75170120040888	1.07048636488535
HTA2-pos-3581365_st	1.92634249397262	2.44235734400433	3.4508030571364	0.195533521489864	2.34727080575811	0.383533397496658	-0.0945752929001138	0.211783296525513	1.5308217124549	1.5308217124549
HTA2-pos-3581367_st	4.45433967379876	4.74001673158529	4.37316152344846	3.94888820521098	2.65532691416569	2.07571839700642	4.08151273725329	3.67548791903151	0.568649251658444	3.93951580851568
HTA2-pos-3581371_st	4.74001673158529	5.1344198858891	5.87364819484253	5.45705184356752	5.69293908929374	3.53849589624152	4.3379256959707	3.67548791903151	4.74001673158529	4.56819866901723
HTA2-pos-3581373_st	4.07296595654696	3.45077365172614	4.1639503210749	4.24979792577879	4.04722352554355	4.44778428901954	4.45433967379876	4.08151273725329	5.1344198858891	4.56819866901723
HTA2-pos-3596634_st	2.47305690533244	4.74626359647204	4.36434925081071	4.54103776549456	2.07571839700642	-0.152415709842026	1.97781690320771	0.0460923072979487	-0.496203990135933	0.826046357567752
HTA2-pos-3596637_st	6.22007943401159	7.3499701050435	7.15421437666966	6.96162772373986	7.17732365146014	0.383533397496659	3.38667600024928	-0.119598681929616	4.07296595654696	2.34727080575811
HTA2-pos-3596639_st	7.35262065086696	9.06296458085861	9.29597638233764	8.55167127483384	8.33467722686264	3.53849589624152	5.57072219004438	3.14200714973757	3.35882124895331	3.78347940244672
HTA2-pos-3596641_st	6.08804341587732	7.70071828308314	8.26784642633622	7.40879461779711	6.69991162621944	2.26612913201507	3.42827850534638	1.01150514801137	4.06210338091159	2.42698288366604
HTA2-pos-3597901_st	5.72329510353265	5.72056170856365	6.05396685780139	4.59231154706093	5.34077842622802	2.55132853561212	2.57573302363169	2.79109232890707	1.5308217124549	-0.430922062582636
HTA2-pos-3597903_st	6.24885791135795	6.60277170836413	6.89530734962666	6.31390349510059	6.73072464610984	2.93860792269269	3.93951580851568	2.34727080575811	3.35882124895331	2.67804729649181
HTA2-pos-3597906_st	5.60966964424772	4.92237691734906	5.55852909371522	5.09273466033529	5.45045207991684	1.5308217124549	-0.393502368371465	1.31191378112169	2.44235734400433	-0.172506082604881
HTA2-pos-3597908_st	6.86468816813797	7.32319332206945	7.44327825952469	6.79766580651656	7.17732365146014	2.07571839700642	2.88102077616054	0.211783296525513	4.07296595654696	4.09000918336309
HTA2-pos-3597910_st	5.40350593374501	5.41369522279324	6.04522859109299	5.01453868012452	5.9339280068389	-0.542024943654194	0.711096514901048	0.711096514901048	0.121271002680609	1.07048636488535
HTA2-pos-3597911_st	7.63256181283167	7.68958137923947	7.74846378060481	7.03276625768245	7.04538158732649	5.62728909112572	6.45245341094587	1.92634249397262	6.03426384142929	5.07999535009988
HTA2-pos-3597913_st	6.5220530316191	6.00757832396875	6.53766612006061	5.45705184356752	3.58384600449618	4.93657969235428	3.38667600024928	0.211783296525513	0.568649251658444	1.5308217124549
HTA2-pos-3597914_st	5.87856089885043	5.65333852717433	5.43386041845035	4.10685341910907	2.93860792269269	-0.0125905761542264	-0.0945752929001138	-0.596559662484709	0.568649251658444	1.5308217124549
HTA2-pos-3597915_st	6.04085268623504	5.81589537614746	6.1114629257312	4.48042596769378	4.86412496798702	3.76237189899818	1.76144508104146	0.711096514901048	0.121271002680609	2.34727080575811
HTA2-pos-3597919_st	7.64846817347008	7.3499701050435	7.25115458673331	7.05137623196658	7.41734942211377	2.55132853561212	4.21919591931039	2.79109232890707	5.47338041675976	5.14668956818871
HTA2-pos-3597923_st	8.40616409367045	9.13324595869373	9.1828670124483	8.04952393230663	8.23572887723525	4.93657969235428	2.88102077616054	1.31191378112169	4.91761141685703	5.34077842622802
HTA2-pos-3597926_st	6.90014697281833	7.05028814766348	7.09529552661654	6.96162772373986	6.39688365980308	2.07571839700642	2.57573302363169	3.42414061661899	3.11527184652305	4.34504204479674
HTA2-pos-3597928_st	6.18676302534978	5.20262282039674	5.41369522279324	3.94888820521098	4.94597112079301	2.55132853561212	2.57573302363169	0.711096514901048	-0.611174469697768	2.67804729649181
HTA2-pos-3597930_st	7.68257596399501	7.5285742859201	7.73498309495329	7.51365164804996	7.7933781807747	3.76237189899818	5.31564127270809	0.211783296525513	6.07123466743862	5.21432824670381
HTA2-pos-3597934_st	6.66266999224253	6.38564748769131	7.11936011717062	5.95268434418038	5.96430688141677	3.53849589624152	5.60966964424772	0.211783296525513	5.1344198858891	2.34727080575811
HTA2-pos-3597936_st	7.43079022598934	7.06867489168253	7.42492527626905	6.50135862213404	6.98573243294919	4.13998401531608	4.56210432901063	0.711096514901048	3.75170120040888	3.78347940244672
HTA2-pos-3597938_st	7.65134149111606	7.67588916281793	7.6127975933068	7.21859113066945	7.22342621586011	2.93860792269269	5.2602381228199	1.92634249397262	4.66236828531879	5.21432824670381
HTA2-pos-3597940_st	5.87856089885043	5.75304352656195	6.20842076623476	5.29005835746662	4.61016039077773	-0.292240843529826	2.57573302363169	-0.393502368371465	1.01658747985597	2.67804729649181
HTA2-pos-3597944_st	8.64075242876253	9.42572024371145	9.50390597769021	9.33369291626473	9.00264733750861	5.20262282039674	6.9429880514506	5.53692313760417	5.96661571007593	6.45080509450914
HTA2-pos-3597948_st	8.16057929291474	8.61926766162389	8.30533391230714	8.46654710294163	7.73227177585616	5.10956296321822	4.83407574710603	0.711096514901048	3.11527184652305	4.22692106609871
HTA2-pos-3597952_st	4.8290089309533	4.68497899170013	4.24219463158418	4.93657969235428	4.61016039077773	0.383533397496658	1.76144508104146	-0.119598681929615	3.11527184652305	-0.172506082604881
HTA2-pos-3597953_st	9.07398187346983	9.95323668597218	10.0747307057192	10.3920387106843	10.0366412169089	7.37016759192757	7.78947091314842	6.8143537715604	6.99481027148977	7.17333114510501
HTA2-pos-3597957_st	6.34090441587719	7.38232469071514	6.89530734962666	7.86319746531681	7.08151411298053	2.55132853561212	4.45433967379876	1.92634249397262	2.44235734400433	4.34504204479674
HTA2-pos-3597981_st	-0.0125905761542262	0.595434768176042	0.595434768176042	0.195533521489864	-0.868861963588507	0.993762367788622	2.57573302363169	2.34727080575811	1.01658747985597	0.595434768176042
HTA2-pos-3598703_st	4.53746621778013	2.19418872537396	3.12557071112512	-0.393502368371465	1.13087927572268	-0.0125905761542262	3.17432869943877	0.211783296525513	3.35882124895331	1.07048636488535
HTA2-pos-3598709_st	4.24856850820395	4.36161844035233	4.15025288607409	3.6429246699165	1.77141931084589	1.53474038239752	3.42827850534638	2.56918156733259	1.84196054909075	2.58024777412422
HTA2-pos-3598712_st	6.40771826850565	5.73413985825147	5.82355809636824	4.5080468950717	4.04225246169177	2.93860792269269	3.03103053860978	1.23315552859122	3.77852673230978	3.17643886745519
HTA2-pos-3598718_st	5.17606848469841	5.40782463127457	5.64458150524855	3.39896649031491	4.34942441205642	3.0123033011087	1.7172362124525	0.461439905713281	3.11527184652305	1.98534432482907
HTA2-pos-3598720_st	7.14083355903261	6.55480967355715	6.58536914022217	4.85674886137325	5.39665680929328	3.53849589624152	4.4328787946847	2.15720794880562	4.23720376281164	4.12415873039638
HTA2-pos-3606723_st	4.12350325258819	3.91102766133172	4.2649051913853	4.93657969235428	1.62112619207858	-0.0125905761542262	0.711096514901048	-0.393502368371465	1.5308217124549	1.07048636488535
HTA2-pos-3606731_st	6.17483085967745	6.5220530316191	6.65410057165918	7.10475996717004	6.13426369882413	7.50811469061987	6.40541869661404	6.9914127722971	6.42409123473686	6.65410057165918
HTA2-pos-3606732_st	3.91504935330477	4.06657812518121	4.05370697189746	3.98377144058662	2.02942061495138	3.15685021730515	1.22716622542009	1.37425239068305	2.28372311888184	1.76595421507464
HTA2-pos-3607147_st	6.03235696947418	6.21573820310317	6.50931129169831	6.2962790385496	5.24477278315826	4.26760331764059	2.44188027979057	0.7618485388236	2.34168766584562	4.43332126839961
HTA2-pos-3607151_st	8.05224404506059	7.97922727590218	8.66049648577418	7.97120082852052	7.48172178418406	4.8290089309533	5.2602381228199	0.211783296525513	3.92058635136062	4.46744178031804
HTA2-pos-3615292_st	0.276694243062138	-0.100031786901466	0.448422395824682	0.256477988718711	1.52178870311279	0.185471410671216	-0.0666793214526206	1.45702410198626	0.826046357567752	-0.154825529951013
HTA2-pos-3615294_st	-0.0125905761542263	0.0703453541781414	0.357854964634413	2.18421855180052	1.62112619207858	0.383533397496658	0.260143725466224	-0.119598681929615	-0.208862578717101	-0.172506082604882
HTA2-pos-3615296_st	1.22139652842218	1.42119060157579	1.5308217124549	2.02527287342849	1.49989179465868	1.66107066009467	1.01079440325384	0.211783296525513	1.29111487509498	1.04074381700355
HTA2-pos-3615298_st	3.35882124895331	3.10459279804516	2.44235734400433	2.91966647113429	0.696306600467473	1.5308217124549	2.19418872537396	0.211783296525513	0.568649251658444	2.67804729649181
HTA2-pos-3615300_st	2.86634231080774	3.79612304559216	3.52799876014618	3.94943529631579	2.76607692670515	1.26936897972895	2.57573302363169	0.7618485388236	2.54477671820146	2.69799087614887
HTA2-pos-3615302_st	2.67804729649181	2.49448767191569	2.44235734400433	1.13087927572268	2.34727080575811	3.53849589624152	2.19418872537396	1.31191378112169	0.121271002680609	1.5308217124549
HTA2-pos-3615304_st	3.41468203786545	2.73965107210934	2.79396747103853	2.16055059985856	1.96132268284547	1.44675496770484	1.39322274163021	2.05150305501438	2.18770436440464	2.02720749174691
HTA2-pos-3615310_st	2.44235734400433	3.10459279804516	2.65532691416569	2.18421855180052	0.0116177043592123	0.383533397496658	1.28793268263551	1.31191378112169	-0.208862578717101	3.41063742746867
HTA2-pos-3615314_st	4.28859031476659	5.22355224563861	4.99390027858425	4.93502780875705	4.20536576632281	3.32019233783656	2.8950083011598	1.94363560777851	3.78838861494672	2.8788713892768
HTA2-pos-3615316_st	1.5382771488252	2.02076919105197	1.85452628328634	2.48098471561526	1.91918047341322	0.759115568150334	1.92247025780778	1.61912813754715	1.80327005473066	-0.0940553166893618
HTA2-pos-3615318_st	2.62501698357809	2.90981434942661	3.44405407114776	3.84849371415655	2.49697102056812	2.23471481757379	2.72837689989611	-0.495031015428087	2.32304677948897	0.832960566530695
HTA2-pos-3615320_st	2.67804729649181	1.92634249397262	1.67690728074534	1.67690728074534	1.13087927572268	0.993762367788622	0.711096514901048	-0.596559662484709	-0.208862578717101	1.5308217124549
HTA2-pos-3615322_st	2.79109232890707	0.211783296525513	0.168761838434258	4.59231154706093	0.696306600467473	2.07571839700642	-0.393502368371465	0.711096514901048	0.121271002680609	-0.172506082604882
HTA2-pos-3615325_st	0.680972761567163	0.595434768176042	1.18677477922351	0.989586680573491	0.737667975437173	0.891738776738299	0.596678694867697	0.211783296525513	1.27370459615543	1.52791534485721
HTA2-pos-3615326_st	3.22152593589088	3.00267517214101	2.30768816598827	4.10685341910907	1.13087927572268	0.993762367788622	-0.761059379917339	3.42414061661899	1.01658747985597	2.34727080575811
HTA2-pos-3615330_st	1.31191378112169	-0.119598681929615	0.595434768176042	-0.119598681929615	0.344456675151666	-0.292240843529826	-0.393502368371465	-0.596559662484709	0.121271002680609	-0.172506082604882
HTA2-pos-3615331_st	1.87713556256301	2.19170328149735	2.9190451480023	1.40389327823401	0.976884218693321	0.759115568150335	0.774038204050866	0.357677059318489	1.11674738264362	2.33169581066044
HTA2-pos-3637118_st	3.98420838562705	2.36478580560166	2.75592005407509	2.29072143228901	2.40728751647983	2.48492591378343	2.32530616170837	0.461439905713281	0.403862450569434	1.52993946268665
HTA2-pos-3637120_st	9.19645552535372	9.71688868799724	9.39004076292535	8.35016392324512	7.9496476709598	5.89806676485259	6.5012385537387	3.90566261930587	5.82073827664443	6.04121900554134
HTA2-pos-3637132_st	9.3683763287615	10.066187629327	9.59259980676713	7.99326755105357	7.17444573848435	5.92351433411311	5.98831310830109	2.5492956723922	4.91761141685703	6.19209112425772
HTA2-pos-3637135_st	8.04425196188037	8.36036594352326	8.4149440216414	6.55173731030698	5.78219194359677	4.64271206605528	5.31564127270809	2.34727080575811	4.8334434861525	5.14668956818871
HTA2-pos-3644241_st	5.99406078856465	6.12844415358204	5.87364819484253	4.11302547737625	3.93021691647562	3.40104762203081	3.11848038997031	1.31191378112169	3.27435371343355	1.5308217124549
HTA2-pos-3644245_st	7.27679414153426	7.76709796370751	7.47908073613161	6.12584304060324	6.4035509061827	3.9090108735498	6.15198000420778	3.00392761561295	4.85269874257594	5.22930962049572
HTA2-pos-3644248_st	8.41381376787069	8.67534755040591	8.54652250923175	6.66174976471856	6.63273870744817	6.28011486233298	6.51856955964218	1.31871950443683	5.80958805494959	5.22858834390016
HTA2-pos-3644250_st	8.18408377400456	7.50584704886515	7.59978617337288	5.65974222514781	5.51742114534019	5.90995827431838	5.58318060930056	4.03426188640888	5.41685440414068	5.86756882503136
HTA2-pos-3644254_st	6.69410756839477	6.32735067885365	6.07589683416922	3.70004621941404	2.03474359920768	3.3942430115961	3.78867022859446	2.84253765228507	3.78152806777129	2.26747528834586
HTA2-pos-3644256_st	6.39711395710368	5.16289452770537	5.13915952779051	2.02527287342849	1.37600273390063	3.38770312305353	3.32426419958636	1.06906289524906	2.54084023518131	1.39965914958621
HTA2-pos-3644260_st	7.47037725960068	6.82835251430184	6.53766612006061	5.79003529190383	5.59780265257876	3.53849589624152	5.47012945334069	3.91102766133172	4.8290089309533	4.22692106609871
HTA2-pos-3644261_st	8.49281609332069	7.93510834118028	8.17112864727722	6.62294706245904	6.43362626293841	6.21014701640714	6.07042044614389	4.67501993873211	5.70405168246765	5.88155544945756
HTA2-pos-3644265_st	6.13591515762055	5.26651780231432	5.63220538887173	2.81289774297816	2.03456122476257	0.957177554975777	3.76767184273066	2.35871741143984	3.33306530221538	3.06441492334357
HTA2-pos-3644269_st	4.63991458052138	3.15887282209	4.35336342730433	2.07221086335042	2.65141747145964	1.42129843434719	2.53760475076725	0.9033719060215	1.45618166579384	1.12356261695459
HTA2-pos-3660276_st	7.98813236700949	7.82150902430221	8.0872787199074	7.48655654735841	6.4209427460754	5.47644791395097	6.2304862165949	2.57891103254447	5.69099179288703	5.40768791654047
HTA2-pos-3660278_st	5.80151338034463	6.09892056696148	5.55358069327048	4.59602565197033	2.54644756091077	1.77254545170037	0.768770744016233	0.597680693503943	2.26540132303305	1.2242739174376
HTA2-pos-3660280_st	4.60658937724513	4.72388512154476	5.32033801562485	4.31126281908085	3.43479190658031	1.42398837646434	2.22341817619352	1.28802170909607	0.676584809129892	1.34543706954661
HTA2-pos-3662440_st	5.04982539121823	4.95531786250702	4.76145141523908	5.70405168246765	4.78782116278112	1.5308217124549	4.74540533230927	3.14200714973757	4.3379256959707	4.22692106609871
HTA2-pos-3662446_st	2.19418872537396	3.93951580851568	1.13087927572268	3.60771105663538	3.37281584905767	2.07571839700642	-0.0945752929001138	1.92634249397262	0.568649251658444	0.121271002680609
HTA2-pos-3662450_st	4.38700673172656	4.3379256959707	4.48042596769378	4.93657969235428	4.1719556671966	3.94888820521098	4.21919591931039	4.08151273725329	2.07571839700642	0.121271002680609
HTA2-pos-3662452_st	4.59231154706093	4.74001673158529	4.84917029313294	4.85416691567511	5.21432824670381	4.58631843007019	3.76237189899818	1.31191378112169	0.121271002680609	3.93951580851568
HTA2-pos-3662460_st	6.59159575640939	7.01614393500824	6.95117255691023	7.47200337784481	7.27137319265532	7.11207851137764	6.98573243294919	6.61045117225756	6.87946591785287	6.49804983229041
HTA2-pos-3662462_st	3.00267517214101	2.93860792269269	2.30768816598827	3.19022192399444	3.58384600449618	2.07571839700642	-0.393502368371465	1.92634249397262	1.01658747985597	-0.430922062582636
HTA2-pos-3662464_st	1.92634249397262	2.88102077616054	1.67690728074534	1.13087927572268	0.344456675151666	-0.0125905761542262	1.76144508104146	0.211783296525513	0.568649251658444	0.121271002680609
HTA2-pos-3662467_st	1.92634249397262	3.60771105663538	3.23691034986554	2.18421855180052	0.344456675151666	0.993762367788622	0.260143725466224	0.711096514901048	2.07571839700642	-0.172506082604881
HTA2-pos-3662474_st	0.357854964634413	1.92634249397262	2.65532691416569	0.632554659367038	0.696306600467473	2.07571839700642	-0.393502368371465	0.711096514901048	-0.208862578717101	-0.430922062582636
HTA2-pos-3662477_st	2.44235734400433	1.92634249397262	2.93860792269269	4.24979792577879	2.65532691416569	0.383533397496658	-0.094575292900114	1.92634249397262	0.121271002680609	1.07048636488535
HTA2-pos-3662480_st	1.92634249397262	3.15825843754288	3.4508030571364	2.18421855180052	4.1719556671966	-0.0125905761542262	0.260143725466224	-0.119598681929616	0.568649251658444	-0.430922062582636
HTA2-pos-3662482_st	4.63939785282776	6.04741157628102	5.65046918809289	5.40350593374501	5.59780265257876	0.993762367788622	-0.0945752929001138	0.711096514901048	2.79109232890707	0.121271002680609
HTA2-pos-3670175_st	2.19418872537396	1.13087927572268	2.93860792269269	0.195533521489864	0.344456675151666	2.07571839700642	2.57573302363169	3.67548791903151	1.01658747985597	0.121271002680609
HTA2-pos-3670177_st	4.68497899170013	5.09273466033529	4.84917029313294	6.28639321929904	6.03646346822731	5.94801807114278	4.83407574710603	5.59480351658011	4.99204820782275	4.84917029313294
HTA2-pos-3670179_st	4.66805427054718	4.60424111448727	4.7930344522579	3.60771105663538	3.17432869943877	-0.0125905761542264	-0.0945752929001138	3.42414061661899	1.5308217124549	2.34727080575811
HTA2-pos-3670185_st	3.22152593589088	3.57527112709089	4.03847058648666	0.195533521489864	4.40756440345095	1.5308217124549	0.260143725466224	0.211783296525513	3.35882124895331	1.98534432482907
HTA2-pos-3670189_st	5.52757074433703	5.43386041845035	5.4504683140829	3.60771105663538	5.09273466033529	2.07571839700642	4.45433967379876	0.711096514901048	3.55085875790772	1.5308217124549
HTA2-pos-3670193_st	5.04982539121823	4.60424111448727	5.17493506102306	4.24979792577879	4.78782116278112	2.93860792269269	2.88102077616054	0.211783296525513	1.01658747985597	1.07048636488535
HTA2-pos-3670195_st	1.92634249397262	2.30768816598827	0.357854964634413	2.18421855180052	2.34727080575811	3.23691034986554	0.711096514901048	-0.119598681929616	0.121271002680609	-0.430922062582636
HTA2-pos-3670202_st	2.55132853561212	3.00267517214101	3.63118774877182	1.67690728074534	3.91102766133172	2.55132853561212	1.28793268263551	-0.393502368371465	0.121271002680609	1.07048636488535
HTA2-pos-3670204_st	4.89354495998142	4.9737999243171	4.57426737311338	4.7773209571788	4.86412496798702	2.93860792269269	2.88102077616054	1.31191378112169	4.3379256959707	1.5308217124549
HTA2-pos-3670206_st	1.67690728074534	1.67690728074534	3.00267517214101	1.67690728074534	-0.393502368371465	0.383533397496658	-0.0945752929001138	1.92634249397262	0.568649251658444	1.5308217124549
HTA2-pos-3670208_st	5.21432824670381	4.60424111448727	5.03229784575855	2.18421855180052	4.61016039077773	2.55132853561212	1.28793268263551	-0.393502368371465	1.5308217124549	1.5308217124549
HTA2-pos-3670214_st	5.09273466033529	5.2602381228199	5.09273466033529	3.60771105663538	1.62112619207858	0.993762367788622	-0.596210888508137	-0.119598681929615	0.568649251658444	2.93860792269269
HTA2-pos-3670216_st	6.28639321929904	6.5012385537387	6.45245341094587	5.79003529190383	5.73690312897623	5.6873505282901	5.98952665072797	5.12204495795338	5.61556673488698	5.82610331867027
HTA2-pos-3670218_st	4.78257225914726	4.84917029313294	4.89354495998142	3.60771105663538	4.78782116278112	0.993762367788622	3.17432869943877	1.92634249397262	-0.208862578717101	3.78347940244672
HTA2-pos-3670220_st	4.93657969235428	5.76637615276707	4.89354495998142	4.85416691567511	4.71276762618577	4.30194275142477	4.08151273725329	1.31191378112169	1.5308217124549	4.34504204479674
HTA2-pos-3670222_st	4.48042596769378	2.79109232890707	4.03847058648666	3.94888820521098	3.17432869943877	-0.0125905761542264	-0.596210888508137	3.42414061661899	3.92058635136062	2.34727080575811
HTA2-pos-3670224_st	6.41735520722271	6.77295530863653	7.31234188612554	6.7162163654557	6.79246925608941	2.93860792269269	5.52130196271061	3.91102766133172	5.61556673488698	4.34504204479674
HTA2-pos-3670228_st	7.55259517224424	7.89566845842547	7.58526588360212	7.2340067054938	7.11416272307166	6.07765718062901	6.47866365419306	5.2752173196127	6.51088192602397	3.19022192399444
HTA2-pos-3670232_st	4.45433967379876	4.12350325258819	4.4997038713139	3.94888820521098	4.40756440345095	0.383533397496658	0.711096514901048	1.31191378112169	-0.430922062582636	0.121271002680609
HTA2-pos-3670234_st	6.07765718062901	6.30293309521272	5.87364819484253	5.40350593374501	5.78219194359677	1.5308217124549	3.17432869943877	3.67548791903151	0.121271002680609	4.76145141523908
HTA2-pos-3670236_st	5.47012945334069	5.52757074433703	4.86410854269739	5.29005835746662	5.54929942635749	2.55132853561212	4.99204820782275	3.91102766133172	2.79109232890707	4.34504204479674
HTA2-pos-3670238_st	4.30194275142477	3.91102766133172	4.71825877544346	3.41063742746867	4.04722352554355	-0.292240843529826	1.28793268263551	1.92634249397262	2.44235734400433	-0.172506082604881
HTA2-pos-3670240_st	4.09845588427843	3.76237189899818	4.48042596769378	0.195533521489864	4.1719556671966	0.383533397496658	2.19418872537396	3.14200714973757	2.07571839700642	0.121271002680609
HTA2-pos-3670244_st	4.9965744401762	4.3379256959707	5.17493506102306	2.57573302363169	4.61016039077773	0.383533397496658	4.21919591931039	-0.119598681929615	2.44235734400433	1.5308217124549
HTA2-pos-3670246_st	7.0316640413744	8.15147518327309	7.72069148245008	7.93510834118028	7.80310030242902	1.5308217124549	4.08151273725329	0.211783296525513	2.44235734400433	4.92712672828354
HTA2-pos-3670248_st	5.64759413088219	6.1093748072549	5.80561469123722	4.7773209571788	4.71276762618577	0.383533397496658	0.260143725466224	1.92634249397262	3.35882124895331	-0.172506082604881
HTA2-pos-3670250_st	7.34198912392926	6.67027038958592	7.40293001761743	5.74499589933379	6.33912351341194	0.383533397496659	4.83407574710603	1.31191378112169	2.44235734400433	2.93860792269269
HTA2-pos-3670252_st	6.68637417788679	6.8831371977682	6.9925461612603	5.45705184356752	5.50231406115758	1.5308217124549	0.711096514901048	1.31191378112169	3.35882124895331	3.93951580851568
HTA2-pos-3670254_st	7.62892214119869	8.17112864727722	8.08236399079482	6.77953629396468	7.39094603683933	2.93860792269269	4.08151273725329	3.91102766133172	5.06283270482781	4.92712672828354
HTA2-pos-3670258_st	4.3379256959707	3.96745229096039	4.54366530452366	2.91966647113429	3.37281584905767	-0.292240843529826	1.76144508104146	2.34727080575811	1.5308217124549	1.98534432482907
HTA2-pos-3670260_st	5.66760024044823	5.9339280068389	5.88835719178337	5.15885577994048	6.25453789285308	0.993762367788622	3.59582787694564	3.91102766133172	4.20362041046255	3.41063742746867
HTA2-pos-3670262_st	5.04982539121823	5.2602381228199	5.76637615276707	5.65620217082664	5.59780265257876	-0.012590576154226	3.17432869943877	-0.393502368371465	3.55085875790772	1.5308217124549
HTA2-pos-3670264_st	2.6321957897362	0.766662806145166	0.819399689917849	2.18421855180052	-0.393502368371465	2.93860792269269	-0.0945752929001138	1.31191378112169	-0.208862578717101	1.07048636488535
HTA2-pos-3671544_st	2.90684294074942	1.62123944007923	3.24219598003921	1.01089710708195	0.420702818894072	0.843216696641748	0.143819391810243	-0.297043996679975	-0.0437957880182459	0.448990141140234
HTA2-pos-3671548_st	0.680972761567163	1.77887756752612	2.49264052714052	0.267159806618985	0.344456675151666	0.490585895817198	0.582617096266661	0.7618485388236	0.933427909144661	2.47072956996178
HTA2-pos-3671550_st	4.91470536318787	5.06355676348829	5.70643278646614	4.65156992440022	2.56090157875778	2.63398362905425	2.83606736446047	1.67930363182496	3.66536101978736	1.44500961493681
HTA2-pos-3671552_st	4.1719556671966	5.00634088148459	5.25646889592505	0.999709828561361	2.53125358138404	2.65013022294587	3.18847353563699	2.43122229161266	2.07571839700642	3.00328308616002
HTA2-pos-3671554_st	5.27064988703995	5.45908176293717	5.78643843531738	3.86729440178609	5.44735204304789	3.6090861203725	4.42856361268636	4.15744288592964	4.67387815333609	3.97663230805225
HTA2-pos-3671556_st	1.47716578466076	1.76653398546007	2.01311776358601	1.71053288586942	1.69530440842259	3.49964112443186	2.90984207444756	1.98495776733619	3.67812292347526	3.05084071852705
HTA2-pos-3671558_st	3.92069344653937	3.80040878896318	4.1485463872151	3.04480325146728	3.28354865643579	4.54593116600733	3.92376362627415	3.09715240658549	2.76672038568804	2.95257554901206
HTA2-pos-3672397_st	4.10660511960436	4.12350325258818	4.30581365632823	3.62645453457358	4.30194275142477	3.90866343894974	2.2328404952892	2.60039750683508	2.5629778126239	1.53082171245489
HTA2-pos-3672399_st	4.1465457296802	5.03229784575855	4.63359756746041	5.53311915619882	4.68735768866937	0.383533397496658	2.03826428827365	2.6240900129903	1.5054117749385	1.80764091968709
HTA2-pos-3672401_st	2.07571839700642	3.00267517214101	3.35882124895331	2.18421855180052	2.65532691416569	-0.868861963588508	2.19418872537396	0.211783296525513	2.79109232890707	2.34727080575811
HTA2-pos-3672403_st	4.12350325258819	5.23364436371536	4.92237691734906	5.74499589933379	4.78782116278112	0.993762367788622	0.260143725466224	3.91102766133172	3.11527184652305	3.60771105663538
HTA2-pos-3672405_st	4.9283223092704	6.08832569314232	6.25075372432508	5.60966964424772	5.3378396143278	2.23982687973216	2.46509012473267	0.711096514901048	0.568649251658444	2.82447997471697
HTA2-pos-3672407_st	3.17432869943877	4.03774810886951	4.31248853416552	4.10685341910907	3.58384600449618	-0.542024943654194	-0.596210888508137	0.198937514214587	-0.208862578717101	0.121271002680609
HTA2-pos-3672409_st	4.15718954219836	4.48688178274677	4.60853617872724	4.4637323036784	3.22698719866481	2.55132853561212	1.76144508104146	1.31191378112169	3.13668271904113	2.34727080575811
HTA2-pos-3672411_st	3.00267517214101	4.95531786250702	3.76237189899818	3.79201717352251	3.91102766133172	0.383533397496658	1.76144508104146	2.79109232890707	-0.430922062582636	0.595434768176042
HTA2-pos-3672413_st	1.06461011942381	0.565380600784404	1.41334510432655	0.195533521489864	1.13087927572268	0.383533397496658	1.6415299868944	0.233998622329276	-0.429948097295874	0.153074487874372
HTA2-pos-3676035_st	4.2648853472002	5.01453868012452	5.40350593374501	4.93657969235428	5.09273466033529	-0.542024943654194	2.88102077616054	-0.119598681929615	2.44235734400433	-0.430922062582636
HTA2-pos-3676039_st	6.78978277978446	6.88308597383295	6.5794506423973	6.4887538245825	5.79429229014332	3.91161438996787	3.53854317687477	4.33357509380471	3.49735636968481	4.47479217686524
HTA2-pos-3676041_st	5.8432608742831	5.64955833719248	5.78940803979827	5.41344010029698	4.00900492594083	1.46300867326923	0.582617096266661	0.711096514901048	2.92279820540463	2.53143827424704
HTA2-pos-3676043_st	4.86410854269739	4.63359756746041	5.1344198858891	4.48042596769378	4.71276762618577	3.23691034986554	2.88102077616054	3.14200714973757	4.3379256959707	4.66805427054718
HTA2-pos-3676052_st	8.50988828590246	8.67414578329992	8.75086172970965	8.75704656544828	8.50608013399708	6.58361431318112	7.34434762962258	6.12945947375761	6.93966468512866	7.00864978203575
HTA2-pos-3676054_st	8.37042752277909	8.4169679802669	7.73023493736631	7.35262065086696	7.46956351263859	-0.012590576154226	0.711096514901048	0.711096514901048	3.55085875790772	4.84917029313294
HTA2-pos-3676056_st	7.06329130848087	6.95466603819962	6.33013271614904	5.95268434418038	5.99858072103356	0.993762367788622	3.76237189899818	0.211783296525513	3.92058635136062	3.19022192399444
HTA2-pos-3676060_st	3.79129654733264	2.89688375052404	2.92138080266208	4.30799039723875	2.43413113383204	3.35048991084543	1.39322274163021	3.43630253308018	2.4685869156083	2.96243006667238
HTA2-pos-3676062_st	3.70826166551148	4.26156030673942	3.31714533885104	4.0791000211106	2.44129023806578	2.64659680572654	2.92147890914738	0.7618485388236	2.38414434013242	3.70857149504657
HTA2-pos-3686554_st	6.85642816499201	7.24461341978509	7.18533408242402	6.38398171626072	6.06348419009112	2.07295264824742	4.15282582555258	3.08054203712731	4.78056033102179	2.90325417750208
HTA2-pos-3686556_st	5.69805376287262	6.29365665911944	6.36353264147016	5.60580669313955	5.5115371965321	1.22962589725154	2.32530616170837	1.64099277533002	3.1799153217041	1.89282834608524
HTA2-pos-3686564_st	6.79636842265367	7.39094603683933	6.98573243294919	5.2220794322507	5.69293908929374	5.20262282039674	2.19418872537396	-0.119598681929616	2.79109232890707	1.98534432482907
HTA2-pos-3686566_st	7.04701896225631	6.87086459803923	7.13894119597308	5.74499589933379	7.28485074253834	1.5308217124549	5.78219194359677	0.711096514901048	5.89806676485259	2.93860792269269
HTA2-pos-3686568_st	6.5438643497501	6.44584881552053	6.9300321382695	5.91011255235088	6.70657941349718	-0.012590576154226	3.38667600024928	0.711096514901048	1.01658747985597	0.595434768176042
HTA2-pos-3686570_st	6.33033946471496	6.27428357868305	6.42729528081184	5.24812029704015	6.82712500456309	1.5308217124549	4.84559119075051	1.33574682348873	3.49735636968481	0.319782151151356
HTA2-pos-3686572_st	6.13426369882413	6.65410057165918	6.72800530454437	6.31390349510059	6.96740357681541	3.53849589624152	3.38667600024928	1.31191378112169	3.55085875790772	1.5308217124549
HTA2-pos-3686574_st	8.1273454449284	8.08132867147263	8.27856644177298	7.15383142182854	7.95958684913091	5.07631678946318	4.25388861565372	4.19294792274359	5.74531370908577	4.3462762157911
HTA2-pos-3686576_st	7.67249295730054	7.53635596738489	7.68415039958543	7.337016471577	7.74483464407809	2.50716315984956	4.35115863647868	2.05747618623949	3.6512799791583	4.22576683649695
HTA2-pos-3686578_st	8.10252203835436	8.21258512999818	8.26167584233629	8.3674338863511	8.54688922192467	1.73506552773418	5.8093235380803	3.12895052950344	5.12087412880772	5.69048731285495
HTA2-pos-3686581_st	8.17071955044327	7.63926634709707	8.23315790541769	7.73533890678402	8.35027057719041	6.24358093746842	8.1993129868871	5.65535987320272	7.39823542479684	6.7420681502062
HTA2-pos-3686582_st	7.98151236843913	8.29250744424307	8.43437961122805	8.096137326942	8.92611918257802	3.23691034986554	6.76634416592393	3.91102766133172	6.12808883339409	4.22692106609871
HTA2-pos-3686585_st	7.46245359706456	7.74290567459863	7.70613427836519	7.51365164804996	7.93789697756861	4.33082791569837	5.54336139821114	4.08715249774806	5.17750751584678	4.8483606091704
HTA2-pos-3686587_st	6.25596332223945	6.3580211744829	6.49213460134926	6.6096549978472	6.97101391967306	0.68864788264264	1.52468888183848	-0.495031015428087	2.54084023518131	1.76702134543437
HTA2-pos-3706155_st	4.2648853472002	2.30768816598827	2.57573302363169	-0.393502368371465	-0.747908596255841	-0.542024943654194	2.19418872537396	0.211783296525513	-0.208862578717101	-0.172506082604882
HTA2-pos-3706157_st	4.77863306519898	4.82426913853915	3.00329574364283	0.881716967544859	2.32319971328822	1.66107066009467	1.99346872217659	1.67689522313154	1.67987079028276	2.36052181822467
HTA2-pos-3706159_st	5.4485561357382	5.34957982560932	2.88680230765375	2.02159604341786	-0.393502368371464	0.0456462769834163	1.45264262013751	1.50143781271629	1.74004612581696	3.14287917656359
HTA2-pos-3706163_st	5.26392586481857	4.96087179564429	3.3825235355696	3.26368876388484	2.13822655312214	1.53474038239752	0.158797073264792	1.94363560777851	0.202706505079101	1.52791534485721
HTA2-pos-3706165_st	4.76145141523908	4.78257225914726	3.99395233802132	3.94888820521098	4.04722352554355	3.76237189899818	3.93951580851568	4.84917029313294	4.8290089309533	3.60771105663538
HTA2-pos-3706167_st	6.65410057165918	6.5220530316191	4.84917029313294	5.45705184356752	5.73690312897623	3.94888820521098	4.45433967379876	0.211783296525513	4.44778428901954	3.93951580851568
HTA2-pos-3706169_st	6.5438643497501	6.72032686279957	5.55852909371522	6.09888863853282	5.78219194359677	6.61413768268484	5.81589537614746	5.20262282039674	5.70405168246765	5.39665680929328
HTA2-pos-3706176_st	5.83621423826989	4.87188903118572	3.51424421880707	2.64230916869036	3.75972594107636	1.46300867326923	1.74106070400473	0.295748916485716	0.403862450569434	2.03039340559815
HTA2-pos-3706178_st	6.90819750490292	6.23802282826109	4.77968514575027	4.57175191293875	3.97912559343763	2.93860792269269	3.16905246131494	1.50143781271629	2.65433299162187	1.80548665992092
HTA2-pos-3706184_st	3.27161172553396	2.64258187146296	1.3811307932343	1.6575489137616	2.03474359920768	0.185471410671216	2.38496087450283	1.51120423390398	1.04973548205667	2.03039340559815
HTA2-pos-3706186_st	5.10956296321822	4.84917029313294	1.31191378112169	2.18421855180052	0.344456675151666	3.53849589624152	3.38667600024928	0.211783296525513	3.55085875790772	0.121271002680609
HTA2-pos-3706188_st	3.66947816139091	3.06324101245185	2.93544800365398	3.79386224277277	2.55193550195921	2.63502921025416	1.98294672025125	2.22696046542963	2.3100731761181	1.89282834608524
HTA2-pos-3706190_st	3.60699190763651	2.67890017091069	3.18999600279392	0.936220401117601	2.37601053930131	2.07295264824742	2.52451110543587	1.65227096734469	3.87899930835621	2.18945708531138
HTA2-pos-3706856_st	3.76237189899818	4.09000918336309	3.76237189899818	4.10685341910907	4.40756440345095	-0.0125905761542264	2.19418872537396	1.31191378112169	4.07296595654696	1.07048636488535
HTA2-pos-3706863_st	6.42912269569032	7.14608880642063	5.70405168246765	6.13426369882413	5.85632078237977	0.993762367788622	3.38667600024928	1.31191378112169	1.01658747985597	3.93951580851568
HTA2-pos-3706867_st	5.59778561472661	6.21037043204388	4.86410854269739	5.29005835746662	5.15481176502689	2.07571839700642	2.19418872537396	1.92634249397262	2.79109232890707	3.19022192399444
HTA2-pos-3706874_st	1.50908297818558	2.07571839700642	2.44235734400433	-0.119598681929615	0.344456675151666	2.07571839700642	0.260143725466224	0.711096514901048	0.121271002680609	0.121271002680609
HTA2-pos-3706876_st	6.59458448560766	7.69794322101073	6.64692029848017	6.98002963988906	5.85632078237977	3.53849589624152	2.88102077616054	3.14200714973757	3.92058635136062	3.41063742746867
HTA2-pos-3706879_st	5.34077842622802	5.64471333270608	4.42109549709625	3.94888820521098	1.62112619207858	-0.0125905761542264	2.88102077616054	0.211783296525513	0.121271002680609	1.5308217124549
HTA2-pos-3706881_st	7.3077962538167	7.86195771901122	6.85599650073871	7.47200337784481	7.00607782924855	4.30194275142477	6.02099518427613	3.67548791903151	4.44778428901954	5.21432824670381
HTA2-pos-3706883_st	7.35262065086696	7.1612869018148	6.04522859109299	6.69475457528731	6.59309089495073	4.58631843007019	5.73960576626162	2.34727080575811	4.74001673158529	4.09000918336309
HTA2-pos-3706887_st	5.6873327119854	5.62728909112572	4.2649051913853	4.3661828686987	5.9339280068389	0.383533397496658	3.38667600024928	1.31191378112169	4.44778428901954	2.67804729649181
HTA2-pos-3706890_st	6.3951705764383	6.75994242425373	6.30293309521272	7.2020295653092	6.55019867160415	3.76237189899818	4.83407574710603	0.711096514901048	5.42716995531155	3.78347940244672
HTA2-pos-3706893_st	6.07765718062901	6.8485094527951	6.17483085967745	7.15522686263736	6.39688365980308	5.20262282039674	5.57072219004438	4.2345510544086	4.74001673158529	5.60671203497772
HTA2-pos-3706896_st	6.4088907026281	6.54865839018628	5.61850626552117	6.50135862213404	5.64759413088219	0.383533397496659	4.74540533230927	2.79109232890707	4.56210432901063	3.78347940244672
HTA2-pos-47419337_st	1.52037508706462	2.22958920183726	1.51290871176969	1.160326224367	1.30443976354745	1.63226414739546	1.50328086200149	1.81655917608716	1.9127646480787	2.16758434450477
HTA2-pos-47419338_st	2.48571203121135	2.21041508294416	2.1732190103916	2.1323532099481	1.15967469970403	3.19807511135392	0.23637600995301	0.803405198808742	1.57803603468861	1.65827469682044
HTA2-pos-47419339_st	0.851728169508529	0.23268326678522	0.835637643677772	0.195533521489864	0.472677089782493	-0.152415709842026	-0.557365973715803	-0.5204633857113	-0.0806421640862738	-0.437644585760264
HTA2-pos-47420067_st	3.35882124895331	3.26709098384669	2.88102077616054	4.24979792577879	3.58384600449618	3.53849589624152	2.88102077616054	4.84917029313294	2.44235734400433	1.07048636488535
HTA2-pos-47420069_st	1.33272836016879	0.748502658241861	1.06395602694214	1.24447103158974	0.502838935245101	-0.355781170802123	0.0652415137185867	0.0449534654721844	-0.321031162475633	-0.38567171437056
HTA2-pos-47420544_st	2.87792740747705	2.88102077616054	2.75093512845053	3.41063742746867	1.84989913882605	2.17422867213438	1.76144508104146	2.31122069492437	2.85486891432281	1.98534432482907
HTA2-pos-47420545_st	1.33280485066911	-0.0778698630144421	-0.000562447154333873	0.313271476453179	0.595932745903059	-0.296298849384234	0.0827842162830549	-0.146276513145404	-0.1301412740889	0.141299809122859
HTA2-pos-47421925_st	3.54583948272443	3.45781736671199	1.80162488735898	0.415347003362312	0.186437251576062	0.370465239080149	0.4932544394094	-0.0908595359229759	-0.319892320649868	0.86415164333394
HTA2-pos-47421926_st	3.00653960554263	4.43677222901666	3.00329055544623	1.61721029501735	2.1431437708712	1.38910742125486	2.22843421264721	2.16081200819352	0.732271963654327	1.56811948128209
HTA2-pos-47421978_st	2.11623013931869	2.28510303446106	3.03562135007749	1.90698225013137	2.6429393642254	0.585422899157769	0.340898531677467	0.661120022302621	0.665029013361931	0.358352885428326
HTA2-pos-47421979_st	1.93272023348518	1.52861088484765	2.58162642191908	1.13087927572268	0.494796689671964	-0.291106726887112	0.977899977541098	-0.495031015428087	-0.177653692516243	-0.430922062582636
HTA2-pos-47421981_st	1.68965146403155	2.3750227549963	1.86246783391711	1.26798897203815	1.99782891957651	2.04107512403351	0.693037260525045	-0.0831292073374583	-0.495156996865434	-0.230988229213844
HTA2-pos-47421982_st	1.78661830986351	2.39017067797844	0.819399689917849	1.51509992775951	1.15871639627303	-0.27730775990421	0.691969554672275	0.873055188349099	0.00772812349294794	0.834710372652716
HTA2-pos-47421983_st	1.22267496307307	1.77553539022312	1.80903743259901	1.6031591044131	1.12724806823827	0.514522993453472	0.629035316845608	0.732076975506012	-0.179052581329133	0.121271002680609
HTA2-pos-47421984_st	1.2112879792556	2.78976637126418	2.1148982876907	2.73422170316567	1.56433345152861	1.34800828323819	0.217237654383454	0.158797073264792	0.253937170552514	0.668559460382428
HTA2-pos-47422513_st	0.0220351112750114	0.630060455605279	0.392480652063651	0.195533521489864	-0.358876680942227	-0.0270448938865698	0.267125420960316	0.711096514901048	0.121271002680609	0.0496791032101571
HTA2-pos-47422721_st	0.92251146332579	0.512971262641923	0.402743901432887	0.450774529898084	1.1324319020338	2.04107512403351	1.05813988008616	0.7618485388236	1.47437951453905	1.75808301864198
HTA2-pos-47422722_st	1.13779686657193	1.6824208330278	2.32099514049783	0.85749380121913	1.98947769393343	3.23919961853968	2.45201429864557	2.83571618969098	0.0194311204288848	0.832960566530695
HTA2-pos-47423996_st	0.221296474187438	-0.0292201038116193	-0.055770300987317	-0.0226634748088754	1.03929903692064	-0.0583537931881612	0.333504291500483	-0.196757196741774	0.302750644879569	-0.430922062582636
HTA2-pos-47423997_st	-0.115837124652033	-0.246622782568212	0.499510764833892	-0.0696890124858605	0.471374613942084	0.87550939530732	0.987505607981363	-0.11584926834932	0.0969054687829743	0.0518219515446709
HTA2-pos-47423998_st	1.43164403901569	0.830097910158852	1.41308730387499	-0.309632016946166	0.242038026874878	1.27567613155536	0.596744894319515	-0.00698918449767694	-0.208862578717101	0.030194694867012
HTA2-pos-47424202_st	2.17579938521356	1.19620344204547	2.03981165243802	1.51244649677345	0.982791433615123	0.685355499626246	1.11267105628499	0.685801529940779	1.02963299225883	1.52791534485721
HTA2-pos-47424203_st	1.03769360699774	1.49352121104282	0.279854776228511	1.25353589144709	0.971653179038611	1.23127716663824	1.5147294748719	0.786783578118986	2.2486902339498	0.557248166515592
HTA2-pos-47424207_st	0.444576927646013	0.0923704132444843	0.726633929261751	0.256477988718711	-0.129203879217825	0.0615937664928332	-0.646305160449066	0.579581360101668	0.0579836334566923	0.759145783627903
HTA2-pos-47424481_st	1.60507207316206	0.948619198130595	2.41855437291181	0.882667480655239	-0.231095582121018	0.41658439324169	-0.494856628439801	-0.135237864807863	0.966021554901442	0.735025112634918
HTA2-pos-47424482_st	2.32528632947701	2.62314804434048	3.07208242645473	0.213166095710809	1.13087927572268	1.16896104371931	-0.345393090704125	1.20664067735333	0.282468212298013	0.10679994707171
HTA2-pos-47424483_st	2.17944594565936	2.42962564958575	3.31625652500677	3.09579418340021	1.89183426743336	2.09345622700723	0.0398266638508962	1.31191378112169	0.191389674228993	0.448990141140234
HTA2-pos-47424484_st	1.42111457598235	1.55851937892843	3.01908564668753	1.13087927572268	0.178037189755439	0.982058364487528	0.171516154432752	0.403886825286841	0.575012399246777	-0.108194403099885
HTA2-pos-47424501_st	0.573307888313217	1.10366893555251	0.543811675871941	1.13087927572268	1.44212057138557	0.225660262538876	1.76144508104146	0.543811675871941	0.568649251658444	0.762719607205149
HTA2-pos-47424555_st	2.54822116564729	2.6781993352247	2.48768546441287	1.48483813830514	2.13884331035762	0.907404548955467	1.00968485942281	1.82219919798721	1.42959364441109	0.893897359421394
HTA2-pos-47424558_st	2.94978661619134	2.80120311674525	2.39562536221758	1.6575489137616	2.28993548297426	2.52901017986059	1.98003471103213	1.77659199239695	1.31097605616752	1.21261567849417
HTA2-pos-47424654_st	1.67690728074534	1.92634249397262	2.57573302363169	2.38532809587959	3.36273782221721	4.62464257347096	2.41035148490909	2.71671007433472	2.54960340397392	2.67804729649181
HTA2-pos-47424655_st	0.67470932627491	1.7256926743533	1.36064572698057	1.35704065464034	0.713979229727211	1.08384628785522	0.534749288349538	1.53386693852804	1.30814461539094	0.981958864547413
HTA2-pos-47424755_st	0.054880415476265	-0.228508157735415	-0.00734569753290023	-0.577471041715228	0.729636810902208	0.185471410671216	-0.244038830635789	-0.0291640270693936	0.592434245489758	-0.131320525729545
HTA2-pos-gi312147440_st	5.5341169390976	5.30059759105327	5.60490823693253	5.4324225298153	5.4354627943699	2.81444458361284	4.08379112389338	2.63936708301957	4.4842555434024	3.59856022727799
HTA2-pos-JUC01000985.hg.1	6.196631660028	5.60374834997787	6.1114629257312	5.70405168246765	6.77295530863653	3.76237189899818	5.20262282039674	5.2752173196127	6.00083538801647	4.46744178031804
HTA2-pos-JUC01015623.hg.1	4.41181397086688	5.19191558747755	4.98772910380848	3.34778802088186	1.8484222945425	0.490585895817198	0.232080840569905	0.768863583282088	1.69837026688229	0.958228452467103
HTA2-pos-JUC01015624.hg.1	8.00144488833506	8.73917248803359	8.67399677690715	7.33320410262999	7.11865099509368	5.07732252834811	5.04686784804376	4.37030902645399	5.41949913041312	5.58856038867162
HTA2-pos-JUC03002217.hg.1	9.99395308330899	9.77671181152607	9.4759535067845	8.79223435443432	8.87071334400985	8.34339550787206	8.89893514909386	6.50019973898731	8.16592373296582	7.53477639268523
HTA2-pos-JUC04005577.hg.1	8.20962661170458	8.14223050918098	7.56115420691132	5.78534121224233	6.37813356492654	3.03437624523706	4.29063959957331	1.99452028923599	3.19077894158601	3.28088551157337
HTA2-pos-JUC04005579.hg.1	5.83814463658508	4.20352924663574	4.37796446268315	2.9782556929378	4.2079699754256	2.58777748186331	1.01783166985474	0.397093038339464	1.9116357642889	1.02793369044141
HTA2-pos-JUC04005583.hg.1	4.30617617750664	5.01432431653575	3.69515943282604	3.26368876388484	2.00724635865487	0.258090341730645	1.03004341582829	0.711096514901049	0.758698213048755	-0.430922062582635
HTA2-pos-JUC04005588.hg.1	5.69359670747402	4.95145284499224	4.35091769530308	1.83701505627974	1.736579790161	2.8444158558289	2.67863647899355	0.963752539421858	1.8990700767797	2.36052181822467
HTA2-pos-JUC04005592.hg.1	7.67993236794642	6.46125162650187	5.86640079639593	4.76919001401491	4.6554513171871	4.27730101208989	4.19692774115722	3.25906402520912	4.08730856573221	4.00261878773047
HTA2-pos-JUC05009409.hg.1	6.45418224814728	6.14626985879269	6.41931270976695	4.8977065435833	3.64192175519469	1.70406412633585	3.50257244723353	1.03608284052753	2.9694125525571	0.832960566530695
HTA2-pos-JUC06021789.hg.1	6.93516205150477	6.94100584709313	6.64463966003166	6.52161669665885	5.34873103406063	4.10775396403406	3.84332399192321	3.76289088053643	3.88682396954196	3.50309461631662
HTA2-pos-JUC06021792.hg.1	6.64801588922062	6.16153957673782	5.60689675151403	6.01220551591377	4.1283828753764	4.10435845728682	4.39596803983584	1.02911858418827	3.83614377588475	4.08372247895154
HTA2-pos-JUC09010877.hg.1	2.61202629922291	2.85473677950586	3.57402485369383	1.24437129378995	0.651885419188363	-0.0125905761542264	1.35086244140876	0.260488306717503	1.10647761600801	1.87926318749769
HTA2-pos-JUC09010878.hg.1	1.71879020513655	1.80270235641643	2.12567590678001	0.583996457327245	-0.400029427055758	0.28986908765762	-0.155170048173402	0.711096514901048	-0.0815600004518053	-0.0256175399621362
HTA2-pos-JUC09010881.hg.1	5.96927257010749	5.73540832568818	5.66032770650304	3.16177470705221	3.18788653149009	0.24487842881731	2.88901976912031	0.87285017933202	3.0677200406752	1.05330766375484
HTA2-pos-JUC0X002528.hg.1	1.23521155737704	-0.426004919453612	0.863157021949361	0.289917664944567	0.178037189755439	1.20195542987288	0.922288623028227	0.329188592711572	-0.0437957880182459	0.21146434278558
HTA2-pos-JUC11000733.hg.1	9.89825409018973	10.1202459411824	10.0300672272691	10.2796813550565	10.0215908514642	9.80915167420745	9.91607322609626	9.8589437413468	9.97443791921703	9.76860690971332
HTA2-pos-JUC11012306.hg.1	5.26328313794724	5.13728446404936	5.6053642036535	5.29374202191384	4.71239048630461	6.04771145378362	5.96336541062241	5.40434176077588	6.04580186283577	5.87103261415976
HTA2-pos-JUC11014088.hg.1	9.06764015337225	10.1075305120122	9.90604934894335	9.7390048551832	9.72841077897527	7.44079659877329	7.98891402144963	7.13381399195916	7.94392355135909	8.10611994729847
HTA2-pos-JUC13000446.hg.1	8.37323197842931	8.27040653821502	8.41300054008689	7.87143629245327	7.10219697908457	5.78765358113425	6.07195347005167	4.91760717512859	5.43789450379998	5.93240972129739
HTA2-pos-JUC13000449.hg.1	5.21675654328165	4.10138777222506	4.61489693001072	2.46106962921467	2.72426712303205	0.203361917654385	0.711096514901048	0.596126125001172	2.16043991798821	1.07822617440287
HTA2-pos-JUC13000452.hg.1	6.51396942787863	9.19375647418994	8.50288958020416	8.46567116975648	8.14302710904098	4.89807176290228	5.25913204655241	3.38161402869935	4.3436360261158	5.10453621617687
HTA2-pos-JUC13008384.hg.1	6.196631660028	5.60374834997787	6.1114629257312	5.70405168246765	6.77295530863653	3.76237189899818	5.20262282039674	5.2752173196127	6.00083538801647	4.46744178031804
HTA2-pos-JUC14001683.hg.1	11.2210073177201	11.3377652321795	11.2940193023697	11.3436929368141	11.4725974636356	11.0463244514888	11.0110240243268	10.9501177627746	11.0440057349873	10.8001811795944
HTA2-pos-JUC14008691.hg.1	9.90212868398166	10.356844928121	10.2990680091369	10.3894233808719	10.2995461897959	9.63307910245047	9.77252307764524	9.72917165481568	9.66192155154726	9.5658243910604
HTA2-pos-JUC14012062.hg.1	9.69618240955757	9.35088456138098	9.26973274549266	9.51288898103432	9.33751977144571	9.47658789661026	9.80091790361308	10.0549928873856	9.73723858002209	10.1702295742077
HTA2-pos-JUC14012063.hg.1	9.75416968585979	9.52996384786806	9.5716256886065	9.51072259016154	9.42726232739714	9.57692000022451	9.83414383279843	10.1172527349354	9.68849944344683	10.2116217856316
HTA2-pos-JUC19003067.hg.1	6.196631660028	5.60374834997787	6.1114629257312	5.70405168246765	6.77295530863653	3.76237189899818	5.20262282039674	5.2752173196127	6.00083538801647	4.46744178031804
HTA2-pos-PSR01001649.hg.1	4.97271360636558	6.03001709497459	5.4068677853615	6.0395128468293	4.43709527735965	1.58242101091141	3.30090957562402	1.83033810931136	3.49495909581486	2.75028163031425
HTA2-pos-PSR01001650.hg.1	5.59425332047908	6.8762328529377	6.18848949747704	6.83863274227189	5.58015053568765	3.36157756602081	5.69851810952319	3.54857844823726	5.01849796985388	4.1145150786699
HTA2-pos-PSR01001651.hg.1	6.6830689287028	7.85668337787399	7.5185216912495	8.48230427528837	7.69778413720384	5.15485734265242	6.04553552306786	4.3830817734829	5.54617371491221	5.54245338083846
HTA2-pos-PSR01001653.hg.1	6.17101341726016	7.37038633713706	6.58508370697023	6.75058575724097	4.97699679380949	3.84856216369695	4.21513173834166	1.20724660115545	4.3303785544305	3.25469889751659
HTA2-pos-PSR01001654.hg.1	5.87451037409755	7.03488083892392	6.22195907972547	6.11923295769603	5.37808708121401	4.01769829703349	4.36185227307815	4.04748345486505	3.91887868494837	3.92145404423335
HTA2-pos-PSR01001658.hg.1	4.93181908999971	6.29349627980645	5.5599009065887	5.51329948934941	4.83042765074262	2.66689323763397	3.54007638521404	0.487711097460196	2.09253098803953	3.24212184417992
HTA2-pos-PSR01001661.hg.1	4.7856474649675	5.65413160784684	5.332125444486	6.13357289231599	4.82720053935072	3.14684017540429	4.41649933706392	3.19754352124654	3.78197874477223	2.82094605954917
HTA2-pos-PSR01001662.hg.1	2.69953863495833	4.46216419855154	3.82792775136417	3.76472722942704	2.06186520401145	0.2945652340499	1.23740869685888	0.587830624718931	0.513877729953739	0.607690279000981
HTA2-pos-PSR01001663.hg.1	3.23886702316029	4.14403102479541	3.52188322615811	2.6495822450402	2.13743614502327	-0.0239187973903354	0.849774385527654	1.22287007924308	1.50386000723493	0.0168852305493341
HTA2-pos-PSR01001873.hg.1	10.474697932406	10.5396134669989	10.5048969955679	10.9595048761518	11.0078967815028	10.688862160017	10.6204970440281	10.5743852462759	10.6734634679452	10.4465400082938
HTA2-pos-PSR01002140.hg.1	5.37374974070939	5.25779769226218	5.27672338215663	5.64858827829241	6.05766506045199	3.4296179028968	4.2322391218598	3.84209288030957	4.39049270044175	4.77777953059452
HTA2-pos-PSR01002141.hg.1	5.12534981791498	4.63481423671682	4.50985817640011	5.90832394458227	5.85669940781177	3.77297085085371	3.35181759238751	2.42380940252573	3.72987896261622	3.55926347985045
HTA2-pos-PSR01002144.hg.1	3.09366788907489	3.08096838414832	3.14675444016955	3.78719609107396	3.82409695420209	0.997388820564286	1.22519654221651	1.3775220432835	1.11065414650186	1.40492892718959
HTA2-pos-PSR01002145.hg.1	3.41763977883846	3.76511073839957	3.45309520608652	3.67178135385174	4.10261462387761	-0.178481145613219	0.278477823712311	0.348009148060194	0.919911526172713	0.354332032329225
HTA2-pos-PSR01002146.hg.1	5.35896412310885	5.6246362508207	5.37582756176863	5.66729916051476	6.40751075021468	3.23474134847623	3.90702484401552	2.49405081029612	3.82645843651953	3.40849860459529
HTA2-pos-PSR01002147.hg.1	5.121169799576	5.36497808274446	5.45767865092598	6.2815626720455	6.31358859737232	2.78922570468822	3.22565306037451	3.34053418442698	2.75983916322304	2.86624471155772
HTA2-pos-PSR01002149.hg.1	5.07550762177091	5.21081008177109	5.31523705535533	5.56514252299846	5.83165928832152	0.863957874077815	1.61550840313486	2.57543551417219	1.78859538224633	2.20121103072813
HTA2-pos-PSR01002151.hg.1	3.67628646640504	3.9093686096025	3.34168676973318	4.43116772361288	4.26492091812616	0.677733016831981	2.30157928858165	0.397668865678801	1.03469123612637	1.87271665163474
HTA2-pos-PSR01002152.hg.1	4.44638311768708	5.49918902582239	4.74077396224835	3.26653352401271	3.29425806344313	0.228459143248531	1.26327657333376	0.679497060043148	1.32737816197876	0.996217361787346
HTA2-pos-PSR01002154.hg.1	5.13853609986493	5.63412288012072	4.96993869215547	4.48054424538717	4.87349931628173	0.709178645491354	2.47829071835283	1.12398921968332	3.04130149256379	2.62853561202994
HTA2-pos-PSR01002155.hg.1	5.71502561935899	5.51992503105279	5.5746537301862	5.61460140460984	6.4597810004046	3.31614434922016	4.27213823682522	3.17685737597901	3.88378621938854	3.65246756999069
HTA2-pos-PSR01002164.hg.1	1.54025005371523	2.61698841727465	2.15124015546498	1.759489977108	1.91437406820987	0.937338011477413	1.0951596082466	0.774259215555286	1.04973548205667	1.27238131228851
HTA2-pos-PSR01002166.hg.1	1.14550141003842	0.170535618050496	0.0668187279336627	0.123192226893958	0.17639392565713	0.0462437018992779	0.520938686941818	0.152071593133085	-0.237417939605315	0.0659560844309751
HTA2-pos-PSR01004538.hg.1	5.66462723798915	5.18717948859834	4.78292142547955	4.06506100601621	3.14349152849183	3.72852310461886	4.27135746614049	3.12766993633235	4.09899858851582	3.12385494217741
HTA2-pos-PSR01004539.hg.1	7.41182410388161	7.31582479652789	6.97618255107288	6.17089897303993	6.23292994723764	5.22689328582296	6.06267546488438	4.05937707546664	5.64197979820039	4.89964829449341
HTA2-pos-PSR01004540.hg.1	7.12935359432916	7.35856509537743	6.59998400489096	5.54197079265268	5.23887238204273	5.0449225179604	4.78974053970765	2.50612732411011	4.63552875158604	4.01990684176332
HTA2-pos-PSR01004542.hg.1	8.22123248569988	9.0344926151803	8.16397400139503	7.53649423310555	7.30467229855162	5.81808008607117	5.96896033442739	4.2199696540522	5.77655207146777	5.39794998034983
HTA2-pos-PSR01005530.hg.1	8.56432172472752	8.53931279552209	8.55287577358439	7.07862384987599	6.79308596767419	5.3704752878123	5.67212615805351	4.76434859000075	5.71319183397796	5.11959901584746
HTA2-pos-PSR01006326.hg.1	2.55635419616287	2.30112593346855	2.42913905239132	3.3498504556549	2.65125249715992	3.32827758679639	2.78064710582513	3.55550792324158	2.88051374437022	2.75652590460406
HTA2-pos-PSR01006328.hg.1	4.48523210548412	4.64191541051703	4.48426550438533	5.56359520224714	5.30971538873314	6.07770517765151	5.58206079347709	5.44547076125609	5.35126305360536	5.28644380895962
HTA2-pos-PSR01006330.hg.1	4.18534615138447	3.61782107858142	4.27724142123796	3.44903877855436	3.20674512260119	3.70008657766324	3.25960712518318	2.58352674959802	3.73583755723546	3.31661958714385
HTA2-pos-PSR01006331.hg.1	4.68467137754453	4.51708987257734	4.42975849307601	3.44601668912087	3.23454469903808	0.3261353763074	0.726454234982033	0.851722634346621	1.60771911893872	0.456792576113246
HTA2-pos-PSR01006332.hg.1	4.8158712761401	4.97195666438973	4.9623725000939	3.93035295074368	4.39014410938657	2.22327942400246	3.01421439415575	2.73748119329864	2.42105997796091	2.25799447472208
HTA2-pos-PSR01006333.hg.1	3.43614635644145	3.81159053751873	3.01153046723719	2.31414526132733	1.54811296563047	0.746423473884791	0.533115474209639	1.01860556197387	1.27660117290279	0.894078111647918
HTA2-pos-PSR01006334.hg.1	5.58980849053918	5.70422072220677	5.72675555923319	4.48926111114407	4.78166765840857	2.97470395100284	3.41856521598295	2.46175752987493	2.97878853144406	2.10355511201963
HTA2-pos-PSR01006335.hg.1	3.91706773327639	4.49954480544731	4.39001372451833	3.63960984463826	3.33691496897175	1.64713540903304	2.36809777823073	3.3883865195852	2.30451893106077	2.86265396817826
HTA2-pos-PSR01006337.hg.1	3.64719965337648	3.48119845982299	3.78776898431467	2.3799757877161	1.60946567358382	0.425248059136903	1.96854160194422	0.868123829993435	1.04786262028207	0.691231841447533
HTA2-pos-PSR01006338.hg.1	3.68221652555708	4.31520422352042	4.46053780110868	3.24312561103828	3.51394046167378	2.88460698628664	2.84712458122285	3.47176119524662	3.15226515839425	2.72826355661927
HTA2-pos-PSR01006340.hg.1	4.1413157803967	4.40879647416731	4.48555273987795	1.43742602399236	1.79804817464725	0.430246208153558	0.234378342691281	0.255221018408867	0.15729674081472	0.236002069098572
HTA2-pos-PSR01006341.hg.1	4.04800443826133	2.90843630726215	2.66109671916185	0.259340055353737	0.609878546201089	1.3509798127701	0.822120311161547	-0.0481795652720003	0.289415765269136	0.469714597962539
HTA2-pos-PSR01006342.hg.1	4.32578257830315	3.72737314030991	4.14245212382667	1.86416399225288	1.34705989610269	1.18268276725224	1.3677712083477	1.04614853302088	1.16991983150387	0.934344658515055
HTA2-pos-PSR01009059.hg.1	4.50185383380225	4.59756001653844	4.52141985336474	5.39571324958777	4.86493732709577	4.25667407369255	3.58550574020312	3.07444760259424	4.10434780501512	4.02134405683906
HTA2-pos-PSR01009065.hg.1	4.88746602118631	4.92556268163939	4.98224131524689	4.84117721045662	3.12022174840462	1.08610206735657	2.29309285122885	0.452766750341541	2.57857771744851	1.70277707137884
HTA2-pos-PSR01009067.hg.1	4.44575048364294	4.49191802600787	4.4347666872583	4.99586083528939	4.11263307200262	1.88209567134018	3.17581830265271	2.14488258012622	2.28522405391301	1.11437161003996
HTA2-pos-PSR01009070.hg.1	2.57179022037676	2.38304336349246	2.03900074554786	2.17902694342177	2.43204172970428	2.11941029805565	2.3317635791102	2.84272064122609	2.94429810336895	1.6444812427158
HTA2-pos-PSR01009072.hg.1	4.02266205358907	4.45367573641914	3.60715974680413	2.08962611450491	1.81011359317133	0.459505045309458	1.59241959856196	3.63461210494355	2.05384123686033	1.77942225451197
HTA2-pos-PSR01009073.hg.1	2.84492994508573	3.41348068643326	3.20296434375392	3.40111421741765	1.25808913308888	-0.182598458351386	1.08344679053256	0.524825911882354	0.0246038743439381	0.271824322226148
HTA2-pos-PSR01009074.hg.1	3.92719465379027	4.01883961234209	3.69725917328906	4.55922922173262	3.55474936741375	1.02281122455696	1.33224857735036	1.90623122863431	1.57830824472953	1.890897325582
HTA2-pos-PSR01009076.hg.1	3.53003939713885	2.69214941786124	2.72106401246379	1.90186911202903	2.1564554954081	1.14967980722432	1.43725231438049	1.61576977943523	1.44064573976644	1.68299347294311
HTA2-pos-PSR01009079.hg.1	1.80381828155303	2.22701348168692	1.69009484418114	2.03183730808791	1.79510470599022	0.0667042610068933	1.09002620032066	0.23697665359778	0.768664029016456	1.32763408931274
HTA2-pos-PSR01009085.hg.1	2.80779461631582	2.37658411148849	2.15136560614536	1.9108311630272	1.10727359835022	0.408039344957686	0.468507378217693	0.461439905713281	0.586033083459907	0.822375141725142
HTA2-pos-PSR01009087.hg.1	4.30555441578461	3.84378107387843	3.51933685271352	4.36927833661398	3.68941931482686	3.50445572337532	3.41088699359756	2.75118772465078	3.43069148385563	2.92201580774534
HTA2-pos-PSR01009089.hg.1	1.52174510338605	0.51322125914331	0.47083758449323	0.616601700622535	-0.0914266223124934	-0.223292695332546	0.0886484025791285	-0.0298667170630303	1.00304901194548	-0.0528848251929778
HTA2-pos-PSR01009094.hg.1	6.05745966585204	5.97660268227613	6.07583378734309	6.0508073111801	5.56547706649015	1.24164774423224	4.11472567604344	2.37115393640279	3.72012298713057	3.75820288480834
HTA2-pos-PSR01009664.hg.1	10.8188255343663	10.8768670479644	10.8854333235053	11.2660925148294	11.208717386494	10.9462265482461	10.8935935882539	10.9710572011968	10.927928922113	10.9209340948291
HTA2-pos-PSR01012562.hg.1	10.816456984044	11.0876412375234	11.0348960290458	11.199768654877	11.2693683870859	10.9434624150138	10.929107865854	10.9468860474273	10.9447304571245	10.87263861084
HTA2-pos-PSR01028937.hg.1	5.14615972342603	5.17187113033864	5.33782273880762	5.6701879637848	5.59156121555259	5.47970376707429	5.42825229550177	4.98346325560754	5.601705502712	5.2308740008172
HTA2-pos-PSR01028940.hg.1	5.51216765563735	5.61774177734183	6.27380436494639	5.23077899128543	4.96117284077186	3.65909307838547	3.65738159224067	2.62386188705664	3.53002012562788	3.99985489577301
HTA2-pos-PSR01028941.hg.1	6.7676743256388	7.56951571046058	7.45126464727067	5.52248916239283	4.83276535506504	3.11581358335604	4.17820571113738	1.72676933084853	2.99773418297489	3.59814886690776
HTA2-pos-PSR01028944.hg.1	5.59987728632238	5.56581536309542	6.0469928148112	3.76182029701014	3.68020490586834	3.0402234213825	2.77567129572028	1.37273117805454	3.28864021376749	2.85784274487629
HTA2-pos-PSR01029187.hg.1	3.62080609450491	3.47412403067642	3.31800181126421	3.93506965297767	4.0117488433762	4.64226612575621	4.09512497341472	4.10491848541093	3.57157847307183	3.83569838298309
HTA2-pos-PSR01029197.hg.1	7.07303927746071	7.00277992615406	6.98110509340522	7.62700940241521	7.21087650351653	8.02435073473655	7.73927222482398	7.61863778468978	7.63562723208722	7.32018856139597
HTA2-pos-PSR01029198.hg.1	3.62282715070298	3.80074872029349	3.75290078329072	4.2483345923708	3.5709874649297	3.81355830633487	3.5623127852608	3.08791498443738	2.61356421571623	3.95991654196196
HTA2-pos-PSR01029199.hg.1	3.6812354513829	3.56786657208481	3.54796383397827	3.47826561470048	3.17432869943877	3.54623707870226	3.74471597557905	2.73620305807484	2.42447574086913	3.35531410477156
HTA2-pos-PSR01029200.hg.1	4.21965836687213	4.16404935616484	4.16121238881133	4.48155940671243	3.86520887464585	2.83678631137059	3.94670196451645	1.55474484717308	2.06911050328709	4.11697320241273
HTA2-pos-PSR01029201.hg.1	5.00271659183525	4.94710758112797	4.96773516524741	5.56289411193625	4.61828412975112	3.45422225496561	4.02652300778684	3.77507660351808	2.95048787555178	4.39669541183172
HTA2-pos-PSR01029202.hg.1	4.91722504668886	5.12538217158173	5.08110166481185	6.02502858160609	4.71397681068711	2.76376231882493	3.78968066048471	4.16420483079369	3.11527184652305	3.82014483984818
HTA2-pos-PSR01029212.hg.1	1.83255810931947	1.37910100269552	1.9645088360211	1.92432509128765	1.98420460069875	1.34842444605787	1.25110334209584	2.06356916162736	1.46648521284095	1.41626608389629
HTA2-pos-PSR01029214.hg.1	7.16747127706326	7.32133734265159	7.65610570474689	6.97901693099143	6.1767225441451	2.98264951402318	4.20258612315753	1.64107815837234	3.87296532735675	3.11207501594699
HTA2-pos-PSR01029220.hg.1	7.88292081422489	8.35933351311545	8.36788832456905	8.10151383593965	6.98643502469659	4.70687832583275	5.56568980029352	4.43862665532007	5.35038415548033	5.05866295764536
HTA2-pos-PSR01029222.hg.1	7.70635132535663	7.81252049558271	7.79357439952047	7.27963622831515	6.63676092461873	3.45006477361641	4.80222048700004	3.27796032033724	4.2856784735903	3.88520327243533
HTA2-pos-PSR01029225.hg.1	6.69159304565354	6.79702800947299	7.08395299059542	6.58958245328144	5.93486521499964	2.59046652686327	3.0131109126052	3.135211862052	2.95310441377679	3.84484677976668
HTA2-pos-PSR01029226.hg.1	6.55640572968738	6.26273175420339	6.7153215189037	6.40806728716821	5.55963289176186	2.92126897914798	2.86066934995592	2.72428755154322	2.9366924461392	2.99404600828575
HTA2-pos-PSR01029228.hg.1	6.4778747513046	6.19945958272671	6.68523482147032	6.02531252741882	5.14086968391345	1.93056296593048	2.61779702644203	0.735881840214808	2.1267964326163	1.56072994071887
HTA2-pos-PSR01029230.hg.1	5.16435597664768	4.72323084664697	4.80584808772193	4.83394561007005	3.28353330933244	2.17928218261437	2.27542612009829	2.88959890414818	2.60535734440932	3.33077116568265
HTA2-pos-PSR01029231.hg.1	7.06807831632728	6.41561684746975	6.03223956228013	5.48181553201011	4.07420716547823	3.250388713032	3.46785922800342	3.75618658334855	3.44172267817833	3.70184906056348
HTA2-pos-PSR01029232.hg.1	5.91047726320768	5.07213407106808	4.88958855481976	4.29999985853781	2.69141254383222	2.74127914042508	1.69517819309776	1.36606683684886	3.14904836724338	2.07603528199059
HTA2-pos-PSR01029233.hg.1	6.71765725587611	5.82322942269111	6.13480944046817	4.81223685144797	3.92729394736827	1.02033092899623	2.61261594734605	1.8295922934399	2.07571839700642	2.29368170288097
HTA2-pos-PSR01029234.hg.1	6.85587117074159	6.4509724869524	6.65105850487089	6.01487510680145	5.35828786949969	3.51006853611896	4.25471641366423	2.85914988735457	2.87901861169818	3.70850096485108
HTA2-pos-PSR01029235.hg.1	7.00000031964642	7.03408419133643	7.1016701005132	6.57637660648591	6.12786092208807	4.56906808173752	4.05983871702409	4.64093051741479	4.1765481667257	4.87862093228278
HTA2-pos-PSR01029255.hg.1	1.7717851112261	2.19418872537396	2.79109232890707	4.48042596769378	4.30194275142477	4.8290089309533	3.93951580851568	3.91102766133172	3.55085875790772	3.60771105663538
HTA2-pos-PSR01029258.hg.1	5.64830487448145	6.22452473289713	5.60888191426713	5.80580599137512	4.16798981925333	3.90980309722209	3.94998244441843	2.74253289600158	4.19669340638801	3.34348791828513
HTA2-pos-PSR01029259.hg.1	2.58171795740664	3.05398521355836	2.50483744524569	2.68642019040935	1.26663779571981	2.64162160670682	2.59597923169143	2.17033699744594	2.5791229814671	2.10203044517009
HTA2-pos-PSR01029260.hg.1	2.34633183872269	1.55874969540198	1.82554784311846	1.54138043538878	0.849403831366385	0.745520315105956	0.461584134894256	1.40112910596966	1.51147338035266	1.09057603281266
HTA2-pos-PSR01029277.hg.1	7.1836437768499	7.95314477731787	7.15950773655607	7.51808739005722	6.9591976124361	6.56732695567726	6.67849047708503	6.27800004045614	6.73359318151139	6.03605725371976
HTA2-pos-PSR01029278.hg.1	5.94062211735647	6.79433906772002	5.77848586821423	6.51582297963732	4.26514726843867	2.50205517013282	3.67042842630898	2.51138746486881	2.79681157325095	2.68516976603553
HTA2-pos-PSR01029286.hg.1	6.71947990910078	7.00497254200667	6.6660978725856	7.32004414611247	6.25648143013062	6.63147930878234	6.92608919869719	6.63365867625835	6.80825432338851	6.84457857777162
HTA2-pos-PSR01029296.hg.1	5.89440231048288	6.03966009890658	5.00983927153701	5.68612617737739	4.0054611462702	5.61299768716367	5.4429083663954	5.37050560826962	5.45415864166588	4.92134588978499
HTA2-pos-PSR01029298.hg.1	4.9935453928509	5.52014611357301	4.55420957199515	4.93616575016937	2.27042754722261	1.97656588324448	2.34327493790474	2.10220667881357	2.57113704441496	1.55960675508785
HTA2-pos-PSR01029304.hg.1	6.39493962662431	6.84916533569335	5.62074398111944	5.51674083122577	3.93151162605154	1.86465440038618	3.27640231117059	1.91566381494203	3.21390752437402	3.43216965574843
HTA2-pos-PSR01029309.hg.1	6.27172094031738	6.94674288138199	6.08957168727987	6.82224136489127	5.08093487115918	3.83291739438349	4.52201905217651	3.76546298088062	3.82854743388195	4.04445224059319
HTA2-pos-PSR01029316.hg.1	3.68022407254775	3.82274469707014	3.6333907948592	3.70120403662241	2.53180884348888	3.73446641734175	3.52789227198343	3.54639166177787	3.36366132886529	4.24252651001292
HTA2-pos-PSR01029317.hg.1	6.13299933783958	5.82338406276254	5.49220916127228	4.95680913833285	4.22812519682668	3.35715029379984	3.62757967550768	3.90142448412061	3.31071118820909	3.49976956839532
HTA2-pos-PSR01029318.hg.1	6.05383999550328	6.91688733638991	6.38317045710444	7.00503862423041	5.83801981857055	4.63087461954235	5.62067399983789	4.89390488221229	4.98979874524835	5.34582682677899
HTA2-pos-PSR01029334.hg.1	3.47628303513414	3.58595136087231	3.16729283793955	2.90223884592356	2.13936712825313	0.734569528339482	1.70647545232789	1.82390890424521	0.4096520837275	2.7341420270404
HTA2-pos-PSR01029338.hg.1	4.35155669340849	3.77907187943674	4.11997398026682	5.33041487324187	4.59640096688729	5.43200419098537	5.00857827270887	4.65273633998379	5.04523325950024	5.46085309386636
HTA2-pos-PSR01038788.hg.1	4.55801584420315	4.85606229234905	4.77639357722925	4.30119769452862	3.20327053333786	1.52073838246885	0.243175117514374	-0.230415349925758	1.01780595339424	1.53493223990665
HTA2-pos-PSR01038789.hg.1	5.17333651793174	4.96623853801529	4.48215113713324	4.74089172714989	4.15872245104859	4.64360322980479	3.93323263972307	3.65644251886313	3.77875117704643	4.15007264208838
HTA2-pos-PSR01038790.hg.1	4.59385970670098	4.35769331553894	4.35663412991307	4.8686919867398	3.9667574799192	0.785861099194068	1.70942557008311	0.540163514575808	2.41002123250807	2.3729469005292
HTA2-pos-PSR01038791.hg.1	5.18023556676014	4.87436967614267	4.9395569064763	4.89169425150824	3.71932682427406	4.06573669168855	4.23593115626326	2.4299067248055	3.67923781325431	3.53120295544711
HTA2-pos-PSR01038793.hg.1	2.07598218749089	0.936154181292053	1.45866926719686	1.39262379776885	0.874070169427088	0.395124609883603	0.82492273617894	0.22697925922606	0.557731357715591	1.07480768362304
HTA2-pos-PSR01038794.hg.1	2.45755185768253	2.3397378035479	2.0556886800834	3.45257018063978	1.82196372656705	2.29261386183316	2.39056076412398	1.43532984254797	2.72659522021086	2.34587633288884
HTA2-pos-PSR01050371.hg.1	3.87120787514202	3.59748234023185	4.24029227358628	2.27639109291232	1.77021700215552	1.71238603316393	0.660413086877162	0.676336018577113	0.643481774506972	0.697418440182958
HTA2-pos-PSR01050372.hg.1	3.06893661971993	3.07607589445504	3.68412135634353	1.80351104775445	1.28184793792939	1.60710066834274	0.733030485664029	1.05906755588762	1.94062428144198	0.210589422357493
HTA2-pos-PSR01050374.hg.1	3.54878178236316	3.81958586487392	4.27646561705375	3.56245974999512	2.10925523112715	2.18233728142362	2.28751600640125	0.723816690271825	1.82232129674718	3.10941204242307
HTA2-pos-PSR01050375.hg.1	4.06291077253322	4.06220641174409	4.52205149128748	3.98294414405094	3.20246085900375	1.44427925406363	2.99607366796151	2.47305069179829	0.797195348359431	2.62758947576127
HTA2-pos-PSR01050376.hg.1	4.76897896903724	4.92801102533389	5.69359004826601	3.80540853085142	2.49539477899075	1.310888281818	2.25263631140427	2.29863532366581	2.66318357272367	2.35713791050642
HTA2-pos-PSR01050378.hg.1	4.59801921052511	4.84011505510964	5.19615910209627	3.76439273892865	2.3519274807357	1.38370389756423	1.77371060785939	0.523125018486513	1.16231137103913	1.54028188842554
HTA2-pos-PSR01050380.hg.1	6.87126355193345	6.87137331966848	7.32438639651257	6.06639647156296	5.37214649734681	4.23360310336196	4.90800611944494	3.52002107327193	5.00997709845558	4.60014407086208
HTA2-pos-PSR01050382.hg.1	6.16406471538026	5.75668113980844	6.20887681917223	5.11391809610875	4.70127262855012	3.76310688939687	3.11085743437521	1.42382078813863	2.59594688808405	3.13571655507816
HTA2-pos-PSR01050383.hg.1	4.79898601642153	3.90725572307429	4.71918028745064	3.48334295609056	2.93276246050826	1.81290363077677	1.8337317757112	1.64019247310461	1.27617559364622	1.77578211711171
HTA2-pos-PSR01050384.hg.1	5.09188137103941	4.68785535109821	4.98055098813147	3.9729264702274	3.94294909155101	3.17172277889687	3.31855501893787	2.40598034944191	3.00661574256954	3.1977279534059
HTA2-pos-PSR01050386.hg.1	4.34372589192957	4.070093702655	4.38710909049289	3.94943529631579	2.34809638160393	3.02252178557861	2.42824541028312	0.827409204148966	3.15773483650452	2.01755033984836
HTA2-pos-PSR01050387.hg.1	7.00088110528438	6.84029817458267	7.12412861341065	6.79426481012947	7.10233491827443	6.75147053818896	6.55905747091634	6.52716076270326	6.61983761221221	6.55096931162432
HTA2-pos-PSR01050550.hg.1	1.3482589211398	0.548098096276881	1.03735629791567	0.292404229140922	-0.241572430668606	0.38419158538258	-0.034322048935948	0.233133529087923	0.589999484220855	0.507028371604096
HTA2-pos-PSR01050551.hg.1	3.33308755130253	2.89825771811041	4.07691757708007	2.14906636479884	2.05891699651277	1.26229204012176	2.37355582733486	1.47644758223411	0.36139062981538	1.50022163671604
HTA2-pos-PSR01050554.hg.1	3.40552805008264	3.48687333510745	4.14603785420586	2.16972727022876	2.24257148813644	0.205089158808808	1.10865711876966	-0.0789925502132862	0.575769624142689	0.800172962388073
HTA2-pos-PSR01050555.hg.1	4.72978130106785	4.27592636960632	5.14404972916426	4.31060298917061	3.77057093888176	1.86440528584367	3.01047992434981	2.12960681821123	2.55880437186118	3.33303963404809
HTA2-pos-PSR01050556.hg.1	2.91962411355827	2.92332478560667	2.77825912107751	2.96267169516282	3.38213514658982	3.4877294638763	2.91301722280909	3.43738483016712	3.25696608576151	3.09855942966216
HTA2-pos-PSR01050557.hg.1	4.20055539032774	4.14142239036514	4.51495790582975	4.6101748921869	4.77794603770086	5.06872272331873	5.07546165207393	5.61434237901564	5.07502681224762	5.33140132410307
HTA2-pos-PSR01050558.hg.1	4.38709954119772	4.43427129737931	5.15281064875966	5.05803291366756	3.77323815078445	2.01775925846261	3.02535773382342	2.13870733791659	3.00230181514702	2.67573029251557
HTA2-pos-PSR01050560.hg.1	3.40187385341076	3.79231931952077	3.99457474627438	3.23013151576802	3.14600829239582	3.38770312305353	3.97792636654405	4.08173420366139	3.07838218957256	3.80209739016843
HTA2-pos-PSR01050562.hg.1	1.47499621096594	1.99151316340721	2.53286044943226	2.50377207740013	1.24686625935211	1.76020537104952	1.10600410055193	0.903621202339261	0.970135925731976	1.90214058165001
HTA2-pos-PSR01062381.hg.1	4.9372055275108	4.87632063568624	4.26447706143338	4.3055525762336	3.7594297835583	3.79184385112158	3.01564740699595	2.04511807984287	3.2641730534458	2.28744716541868
HTA2-pos-PSR01065864.hg.1	5.19256915982257	5.17328176139076	5.53649299727573	5.59909103854737	5.26913469715241	5.53504839340658	5.51402634911542	4.70065285524538	5.67958572504288	5.48453412119409
HTA2-pos-PSR01065865.hg.1	5.70852001969764	5.65359984649998	6.29129637090503	5.36560454990338	4.87149607561934	3.31880824612148	3.56738541200681	2.7572760330418	3.41421057317629	3.60706744151343
HTA2-pos-PSR01065866.hg.1	5.19698916860929	5.73459451358583	5.84919202005503	3.96464287648037	3.99640659087318	1.7127544425258	2.56204250071555	1.35627090275783	2.19597287525822	2.39046964757464
HTA2-pos-PSR02000273.hg.1	3.78929739519302	3.21538643612581	3.13869697228629	1.85101171532688	2.66175264225335	2.80444020959584	1.80060237606708	2.22807824471034	2.69732384349199	2.55917316795446
HTA2-pos-PSR02000276.hg.1	7.44823523168177	7.81637372560204	7.21990568880019	7.12150611445501	7.36469103312487	5.69107710850641	5.23217268948605	3.96697414325089	4.71725760935012	4.64276954566737
HTA2-pos-PSR02000292.hg.1	5.96939788471811	5.80554344645024	5.04638714725233	4.3334704193725	4.25697508869808	3.25935381401501	3.31267093258393	2.41567601731972	3.19428062327325	2.33860610746184
HTA2-pos-PSR02004937.hg.1	1.14255564848872	1.13462254603576	1.16600391293779	0.98255857314106	1.12864100514008	1.92758355993765	1.58252565051681	2.1085991500994	1.1563762663469	0.832250419056785
HTA2-pos-PSR02004940.hg.1	5.12780069856866	4.61637220554177	5.05299949513461	2.45808568442551	2.41741386794268	2.36428136628725	2.50119539101816	0.843897374759637	2.19921675294892	1.21541803557705
HTA2-pos-PSR02004944.hg.1	1.69780776703862	1.18124389805842	2.42060850089519	0.687394521682334	-0.0915993203478604	0.471126350376214	-0.240748652003037	0.672559302331563	0.280744880315335	0.307720334246465
HTA2-pos-PSR02004945.hg.1	5.62726058688989	5.58907401974733	5.55069952316327	4.59872233614555	2.51375881744307	3.07469525086867	4.07489976899767	1.59325666185834	3.01578324187956	2.92621139418621
HTA2-pos-PSR02004952.hg.1	3.415736081635	3.72816398797571	3.88466551955649	3.48721579947351	2.5363439126411	0.948169389778093	2.30685971345936	1.64097305577609	3.24767663963855	0.656422896901499
HTA2-pos-PSR02004954.hg.1	5.51252500266786	6.09881201204406	5.86808544907412	5.19484156148486	5.00220855736373	2.9471245872356	3.37011873106353	1.65812337759544	3.87777452928939	3.18146560202
HTA2-pos-PSR02004958.hg.1	6.35537098182421	6.65170078298355	6.45683869041104	6.11706461777449	5.37638585375501	4.19724584859286	4.34863268433377	2.43479822463846	5.04939799942944	3.79680294625223
HTA2-pos-PSR02004959.hg.1	8.10686754260166	7.88331441786583	7.79189416238771	7.20286408486586	6.75614802794296	5.36837310185372	6.30991692091025	4.14406151801906	5.77534345515849	5.22221636110683
HTA2-pos-PSR02004962.hg.1	-0.102310043142295	0.276333084246006	0.286234739053352	0.0492181605310164	1.07895735477679	0.610032172043333	-0.065810175903913	0.264104675977666	0.0611653990706685	0.388412240338914
HTA2-pos-PSR02004963.hg.1	-0.215221177611806	-0.134462886621789	0.0886075627786488	0.0845815337259284	0.0701707351767588	-0.23841958699588	-0.0463716820930226	0.0550474249050769	-0.288350763562699	0.00968363582662819
HTA2-pos-PSR02018286.hg.1	1.84270649684358	2.21041508294416	2.92140920996708	1.28526875718169	2.84053978499627	1.03822949601903	0.903185926255874	0.237059603692403	0.630225520870311	0.382199802176189
HTA2-pos-PSR02018287.hg.1	0.957853336536438	1.49203905674942	2.78795975650475	1.62880481756599	1.35754842833455	0.25704387933775	0.704944803546997	0.044314835308614	0.651412343597299	1.06521657511119
HTA2-pos-PSR02018288.hg.1	2.09929635688609	3.14017024850771	4.19358752885309	2.89522683046067	3.64549966563774	1.25541361830011	2.45129955681859	0.925957263156725	2.567309023285	1.5125632106076
HTA2-pos-PSR02018289.hg.1	0.849770054910255	0.227046259520142	1.39589519049895	0.0131391852515906	0.569332920439018	-0.0599138732574825	0.334430333759764	0.00248051673017097	-0.183149015225403	0.365678190721443
HTA2-pos-PSR02023395.hg.1	4.65919478214986	5.3526323702616	4.79564871438936	4.16839801129715	5.24960453511937	3.24600001684849	3.23347371899512	3.71007020131213	3.36474536151093	3.66632625104858
HTA2-pos-PSR02023907.hg.1	1.33865613827345	1.81607638320551	1.60953006996057	0.849416878114337	0.554898933183673	0.684363085069659	1.31485466114775	0.44199207967528	0.735666291298325	0.274777895657011
HTA2-pos-PSR02023929.hg.1	5.99332753359466	5.84054674720914	6.02751055517577	6.12595732563821	6.08810489580774	6.75138840092688	6.54045242576604	6.39712896665154	6.48140486973446	6.42017902182565
HTA2-pos-PSR02023930.hg.1	6.29012268001814	6.16493241624804	6.32570706526589	6.28092397883378	6.55670762786412	7.33643029776545	6.87676692141625	6.66934665958848	6.59142515177899	6.94181654893287
HTA2-pos-PSR02023931.hg.1	6.00570733128563	5.90973863166891	6.11380836449903	6.14932891664834	6.28435627560246	6.888646722291	6.58471745650068	6.35726745183668	6.40000000731049	6.30062719470364
HTA2-pos-PSR02023932.hg.1	6.02844765256742	5.95774613262461	6.17107070539085	6.25402584322535	6.36792599783287	7.1387174584885	7.02634713355904	6.5773149284476	6.6500382411339	6.58231493226146
HTA2-pos-PSR02023933.hg.1	6.30327170259729	6.00092287613513	6.16319703418332	6.38875402403634	6.28278381762792	7.20317113844805	6.84083295304453	6.75080191496639	6.73985490247297	6.74045257094332
HTA2-pos-PSR02023934.hg.1	5.88273748619567	5.7895821336494	5.90438485594082	6.07877974552149	6.09138109759563	6.72460333941403	6.58780264585419	6.23429760674671	6.3426346614755	6.22432099712615
HTA2-pos-PSR02023935.hg.1	6.16371154118216	5.94761083713567	6.14478567264057	6.41143749295917	6.37201457229086	7.09637099500303	6.84496561627533	6.55503698464091	6.7670041248546	6.63917243241974
HTA2-pos-PSR02023936.hg.1	5.9668020806829	5.86684108890292	5.91372191732422	6.06833216029632	6.02090212045347	6.79423300283058	6.43297439045224	6.37820588114066	6.31353884249837	6.4163506905781
HTA2-pos-PSR02023937.hg.1	6.14806916417799	6.17544467636098	6.19047206970636	6.36499091861776	6.38872379474142	6.92504294996116	6.72149424033532	6.56885664598017	6.47699487939723	6.69410128898681
HTA2-pos-PSR02023938.hg.1	5.74080210727632	5.7915641923699	5.80693804389354	5.96050678689011	6.04565082324882	6.63137994686625	6.29558762619418	6.10791001831094	6.1674613832048	6.11632197349216
HTA2-pos-PSR02023939.hg.1	6.66293335197781	6.61744262508426	6.83923824320092	6.8067395510749	6.75777416922471	7.10947782327465	7.15464692760707	6.80841781951662	7.07323462732846	6.81118870341699
HTA2-pos-PSR02023940.hg.1	7.0605792007648	7.05022548026067	7.17116478526025	7.17949394041364	7.1509917013821	7.65626779710884	7.59883453237271	7.45118513486201	7.52365176737037	7.51889746875038
HTA2-pos-PSR02023941.hg.1	7.24595475278025	7.27134169823106	7.39152357497593	7.35920002717014	7.50015003619259	7.90543552957761	7.78401239447659	7.50764373623255	7.56528593070984	7.6029315988339
HTA2-pos-PSR02023942.hg.1	7.1818722351792	7.21693118840548	7.35274747105892	7.30584463143066	7.28762761185034	7.85672991987768	7.72075720699569	7.39984699534061	7.55400297132745	7.54852108900832
HTA2-pos-PSR02023943.hg.1	6.0286417843846	6.10904438226008	6.04338642299273	6.04546446074921	6.14350309229716	6.47274581694501	6.40157526347975	6.18298102199139	6.26747481384566	6.22966578295162
HTA2-pos-PSR02023944.hg.1	6.07528321353635	6.18761024218294	5.97327312717128	6.09160109198532	6.19198087164318	6.61448030019553	6.36465726295479	6.21265088002521	6.28907060705017	6.33652606736141
HTA2-pos-PSR02023945.hg.1	5.28842539206768	5.36421624634299	4.89383390901843	4.47010723094563	4.58191917942765	4.42930980063125	4.89414515652028	4.58150571254639	4.81965515992983	4.57254488264014
HTA2-pos-PSR02023946.hg.1	5.08463782702552	5.15485903155089	5.02828489430091	4.32037888416261	4.37450618897114	3.99201020005666	4.41124129913614	3.75720847358418	4.30549225223957	3.79140121580269
HTA2-pos-PSR02023947.hg.1	4.98119872376197	5.07757781378238	4.82021155120236	4.09116515423931	4.27898065854604	3.38770312305353	4.07673628779895	2.96654973932232	3.7490321748313	3.0785637692904
HTA2-pos-PSR02023948.hg.1	4.85337392727007	4.86599638155319	4.95487827227266	3.94733760008691	4.10069237383829	3.25648535207779	4.11592074011804	2.83715443593807	3.11183764802106	3.14034738822543
HTA2-pos-PSR02023949.hg.1	2.31695700073355	2.08251781522163	1.72496257266422	2.04260924687715	2.55250973407264	2.96225822021262	2.85040871208444	2.67019239886713	2.90821429848989	2.3938111560879
HTA2-pos-PSR02023950.hg.1	2.81805945489019	2.81438478275389	2.65017537186623	2.39338178520278	2.87131714776761	4.13679162926826	3.63216220241882	3.53971713813006	3.60918632621382	3.71227122564967
HTA2-pos-PSR02023951.hg.1	2.13534286267915	2.65585680074312	2.89487532983618	1.37413313657704	1.9815272461323	1.37140161834645	1.99415345438937	0.53960003289188	1.06387354270777	1.87384535375923
HTA2-pos-PSR02023953.hg.1	1.64252159515387	2.20428709728919	1.83345767437653	2.30669433970706	2.42874645843691	2.56417962589433	1.60331233201072	1.5933014032081	1.8498922464983	2.12967254307228
HTA2-pos-PSR02023955.hg.1	3.33977945583165	3.01843427272256	3.49464947668896	3.04716358178805	2.54249637050393	2.8896511023586	3.15924299655043	3.7483145604562	3.93199080702138	3.77772347348902
HTA2-pos-PSR02023963.hg.1	1.85326045211526	2.21852517487996	2.71697039105718	1.20877794183154	1.37352748569594	1.21487032925226	1.3512693885446	1.20328155929059	1.45416661331341	0.683038661056252
HTA2-pos-PSR02023970.hg.1	4.46015431485504	4.04547661369597	4.05371958041247	3.64073136406356	4.03517105118522	3.60311303310342	4.41732656443746	5.16786647182321	4.3715802407478	5.42444249924374
HTA2-pos-PSR02023973.hg.1	4.65837833629794	4.98105187296949	5.225799449437	4.86703362023676	4.6513416630565	1.99527619864471	1.13859473448111	0.800322020098918	1.11563241075903	1.37580952995206
HTA2-pos-PSR02023974.hg.1	3.89577714358743	3.58252457076008	3.47099754660406	2.60398385006709	1.66429318661427	1.01533550413321	0.626660390659418	1.04627708451274	1.36752954011842	0.816888948984572
HTA2-pos-PSR02023977.hg.1	5.24088159471009	4.76886632876298	4.86141701394489	3.88810901912479	3.46629035434892	1.56675770665024	1.58415589346594	0.0847214965426444	1.5331297785879	1.68176679292362
HTA2-pos-PSR02023979.hg.1	2.47531522594525	2.56020232024807	1.90730595575687	0.978095737362663	0.448792407216606	0.8314995895012	0.707831709686409	0.789830063224681	0.325080992088499	0.0807592484804364
HTA2-pos-PSR02023980.hg.1	2.30550828445312	1.31821735081596	0.733019922770277	-0.458974507890474	-0.20337282220904	-0.354686868560918	0.045153198897972	-0.206164293278188	-0.0644503865811232	0.308609077773885
HTA2-pos-PSR02023981.hg.1	3.36979101924191	3.04032714943993	3.51694891817405	1.71780264544257	2.28333404723639	0.714852431058485	0.269875524835987	0.6070440288264	0.359958147361919	0.517719102529423
HTA2-pos-PSR02023982.hg.1	2.06828359076316	2.15073605144186	1.99108692819326	1.02358325079851	1.45838884976034	0.0770121772336049	0.429534189434207	0.362142591087965	0.160669602859042	0.426883934581032
HTA2-pos-PSR02023983.hg.1	5.85187869112688	5.52215618187631	5.26309605295358	4.09397919232374	3.12383703210151	2.50716315984956	1.64341476926637	-0.59655966248471	3.13966940373449	2.93413461024312
HTA2-pos-PSR02023984.hg.1	2.54898164091763	2.30328744442382	2.80355096413645	0.534266993213107	0.647257390619702	0.336435299381745	1.18890288169281	1.06218547412918	0.961119563258787	1.12742747009002
HTA2-pos-PSR02023987.hg.1	1.5763544722273	0.639777074385075	1.28368849338529	0.210440358749273	-0.393502368371465	0.516306474234627	0.333981189417897	0.235359261875497	0.370680705586956	-0.275993494176329
HTA2-pos-PSR02023988.hg.1	4.39843065342671	4.23598873156449	4.41373274292464	2.9614349578967	3.0271398504718	3.56702603986295	3.14620374447144	2.92524296199947	2.67467865753334	3.17873187815004
HTA2-pos-PSR02023991.hg.1	0.0274577227277084	-0.208347606540115	0.055711032434636	0.574010669632159	0.216635707344083	0.0764345220549413	-0.189463372446243	0.234312847643372	-0.229563698968091	0.162603000383287
HTA2-pos-PSR02023992.hg.1	1.792400687596	0.91075640122467	1.5699259742479	0.373169064379789	0.67044110704941	-0.0734356694679576	0.174134098192759	-0.402956278766461	0.583612677598538	0.272684903617433
HTA2-pos-PSR02023993.hg.1	3.13659356304618	4.00668231803998	3.27227948440439	2.3799757877161	3.65379437533704	2.4884189844811	1.76189700057971	1.11256043634179	2.57985747286848	1.82108749697042
HTA2-pos-PSR02023997.hg.1	3.19697858552671	2.89281956483002	3.34129316215791	1.81577048833334	0.986736799470015	0.0233769352218238	0.190737507261624	0.329572071397837	0.222713940447034	0.663848306839371
HTA2-pos-PSR02024009.hg.1	6.54641193298464	6.68595276456369	6.37259617614075	5.31486612644317	5.78958302509945	1.29709059856082	0.703705394578029	0.295288518426331	1.87256971934074	1.46149265386041
HTA2-pos-PSR02024013.hg.1	6.17154399775103	6.34018149461105	6.1826797809825	5.6975734266865	5.07015584149363	2.55132853561213	3.34554456487851	0.671778747241418	1.97460878056161	3.57662270434965
HTA2-pos-PSR02024015.hg.1	4.28262053641835	3.06019645902223	3.73916928481517	2.37817643281526	2.36556072355835	-0.0973860982671808	0.581409698787616	0.0569707282086798	-0.129477557289106	0.062793447468142
HTA2-pos-PSR02024017.hg.1	3.38798070568966	1.50908297818558	3.33203330368332	2.74769974738299	0.0677970482172827	-0.27730775990421	0.485620120183636	0.211783296525513	-0.521048266140202	0.54994982493613
HTA2-pos-PSR02024018.hg.1	6.19106488487335	6.23406100498211	6.18170153911093	5.90051068563772	5.95220683128795	2.46751492468685	3.38289805433996	0.0460923072979487	3.27809928486283	1.41145046034682
HTA2-pos-PSR02024020.hg.1	5.75956186658607	5.84166565248344	5.71779972377304	5.84932282324071	5.33239016331032	0.846538388416395	2.70261025487258	0.764074351050258	2.13822860228502	2.23613884964428
HTA2-pos-PSR02024021.hg.1	3.80386287002943	4.04631707723903	3.99168050033135	4.31549494286808	3.75289985912975	3.52990273558207	3.42102283983622	1.30932627101452	3.09168469077768	3.26274159098374
HTA2-pos-PSR02024022.hg.1	6.88303976880412	7.10124764850853	7.18520115006793	6.90559673757017	6.99629525249787	3.57673715841772	5.26630764268527	4.29292153798489	5.28721520102764	4.73862518692882
HTA2-pos-PSR02024023.hg.1	3.75459283340956	3.52763619071775	4.01795166275514	2.95877898733432	2.76680886698194	1.0882898415248	1.07449721371071	0.542481071403206	0.382772222475982	1.49246135532723
HTA2-pos-PSR02024026.hg.1	3.5656840096186	3.01708204363026	4.03777664329052	3.04458924038694	2.6338405501488	0.383533397496658	1.56929563431839	0.463710301650975	2.03786386282927	0.720163338944294
HTA2-pos-PSR02024028.hg.1	5.40020421756167	4.86663393546008	5.10570629342106	4.95502549700147	4.74078385177886	3.19644560761789	4.28773679937125	3.09130558300349	3.97769499679205	3.39896649031491
HTA2-pos-PSR02024032.hg.1	5.95910899968437	5.23859680881267	5.10365008063124	2.96421262437272	3.5094638296945	1.71874672237057	1.4880449512444	2.05455452087614	2.27406634179805	2.05895367211648
HTA2-pos-PSR02024033.hg.1	7.52491430600665	7.57444191524081	7.38270693675247	5.14239609704313	5.23680024066127	2.25568351723948	2.73410284070821	0.957898355592531	2.28867572466832	2.64204690051456
HTA2-pos-PSR02024034.hg.1	6.15130236140824	5.77427130632435	6.01823748343364	3.50494992669512	3.35960120271299	2.14765661872916	2.04429295137233	0.496454410378394	1.21237000066488	2.27109567113203
HTA2-pos-PSR02024036.hg.1	5.65533828339536	5.61572974201531	5.76826974042179	3.43016222790767	3.51679432592192	2.54796787283648	2.42444820380843	1.09665087600811	1.42641526017534	1.98275130944626
HTA2-pos-PSR02030741.hg.1	1.51405549758777	2.00106729069804	1.52493574253466	1.97656063299765	1.0007419145507	0.554750764409294	1.03321543891172	1.31191378112169	1.38763666257171	1.11304478770403
HTA2-pos-PSR02030742.hg.1	2.14637272252747	2.36632027481943	2.71303588246977	0.696205288722483	1.15834071972463	0.109649190693722	-0.451234376014961	0.510258094215009	-0.0377311223558365	0.00888032704204367
HTA2-pos-PSR02030744.hg.1	0.321718808130661	1.8642346877645	0.236235806886257	-0.0252402352709234	-0.120514983307642	-0.203893248120367	-0.157782947951161	-0.50821206707525	-0.211798175269273	0.149252219664599
HTA2-pos-PSR02030746.hg.1	3.50189960528809	2.5504545534394	3.31165003679643	1.53849762520343	2.62599556315749	0.598989270909865	0.888272995590871	0.148355227337299	0.267006697344752	1.66107496736129
HTA2-pos-PSR02030747.hg.1	2.46677972165674	2.95560212714574	3.21535993348644	2.95798646606443	2.38609672793459	1.03106530934671	1.38203166980708	1.17076709218055	1.70539759727191	1.18889042365397
HTA2-pos-PSR02033991.hg.1	4.70226218554484	5.42742288038471	5.61848995645701	4.19400409667125	3.3327246037111	0.97533249669961	2.10448962540646	1.63569207338903	2.23782346519892	2.50833018700994
HTA2-pos-PSR02033992.hg.1	4.89035822018485	5.65929442533456	5.61419010063728	4.37163132943022	1.98754143164006	1.0104361036145	1.26511889071668	0.94347093022832	2.12484192735323	1.16126980404318
HTA2-pos-PSR02033994.hg.1	5.56530138927586	5.71937579403866	6.18840642539304	4.93516225464292	4.62142023527138	2.98118516092572	3.80959672471422	2.31406210486279	2.64745702870077	3.6411042419928
HTA2-pos-PSR02033996.hg.1	6.91765278527755	6.40804006844495	6.5269440264927	4.85563703105825	4.57940482654048	2.97729110516197	3.18811182374898	1.78414684332811	2.56455661166275	3.69928710190103
HTA2-pos-PSR02033997.hg.1	5.81740842167551	5.05967097553024	5.34434985702932	4.10685341910907	3.17432869943877	0.993762367788622	2.60310615340338	0.362024468796904	0.527662068698978	1.55401889945766
HTA2-pos-PSR02034000.hg.1	6.4150674732787	6.3424064548827	6.49846101656369	5.03544029625212	4.54452311856023	2.30833827360228	4.21401072660339	1.69521431124239	2.23304438031359	2.29346169423284
HTA2-pos-PSR02034001.hg.1	5.08725639363013	4.85618006168487	5.01835395414694	3.2855297745748	3.44125703390808	2.33636949357149	1.23473252302939	1.2596888295909	1.54041947629533	2.38567547633099
HTA2-pos-PSR02034002.hg.1	5.93012248968965	6.03343446276605	5.96197347930115	5.08446024636278	3.85368895612094	1.75833163405113	2.89279043294444	1.02216083273228	0.849894868897741	1.31144173703968
HTA2-pos-PSR02034005.hg.1	4.36555937139969	5.03008830280994	4.70060048542206	4.02077670779101	3.70209125347636	2.96371660860297	2.71412254422041	2.49148144234405	2.88191289836794	2.23636764593644
HTA2-pos-PSR02034006.hg.1	5.92726614919154	6.4550536455905	6.26383200543699	5.01584155562106	4.71267233721692	2.86616318995819	2.88102077616054	2.39803281553738	3.3347825283065	2.90142195886057
HTA2-pos-PSR02034007.hg.1	6.05779091412592	5.88567777146333	6.00134573625009	5.62068125988894	5.42427423791388	4.90432531529198	5.41066543873756	5.21580156988378	5.61772346834341	5.00643630203972
HTA2-pos-PSR02034009.hg.1	6.0290816920669	5.96795589149505	5.94896371594097	6.70526144251669	6.94897024179294	7.0025665155472	6.50141552404561	6.57048522010141	6.76604923594993	6.6177897521062
HTA2-pos-PSR02034010.hg.1	3.25967517048504	3.5643418763231	3.26190601164552	3.22751472768507	3.03798559566713	3.00435931546397	3.07364582352979	3.61370945467039	3.48780789696328	3.08083209219437
HTA2-pos-PSR02034038.hg.1	2.64608067882691	1.86992867495554	2.03149188473613	0.730963589319827	1.7489159861788	0.760813300739829	0.185664933903604	0.565556363162259	0.186937826575357	-0.384532872544795
HTA2-pos-PSR02034039.hg.1	3.88779300008778	3.91715132503982	3.67408779214409	2.84959722696563	2.59142241340027	2.18974490958094	1.63309467583654	1.51624302971809	3.16976379492186	2.76076543256851
HTA2-pos-PSR02034040.hg.1	3.36385030773999	3.20035880632379	3.41460877474753	2.60072568287531	2.61858009166132	0.813499819544247	1.42586521713177	0.893492464527616	0.678150379762262	0.816951744059528
HTA2-pos-PSR02034041.hg.1	2.86169649904099	2.69365989117099	2.85164912638421	1.2250797374351	1.37600273390063	0.297520257303239	0.615320151663611	0.433290737117772	0.393710146130422	0.585010260635873
HTA2-pos-PSR02034042.hg.1	5.27042798267942	5.52006987355167	5.36569015114871	5.74870174163541	5.58171647997461	5.66816419528717	5.07330352616421	5.22774228404588	5.30867224295935	5.53254760942958
HTA2-pos-PSR02034044.hg.1	3.1680064602261	3.50124716559601	3.69088005549729	3.32738452838242	3.32422445131601	2.72145137043987	3.36404931792746	2.84803111809459	3.0017363391015	2.8594610000909
HTA2-pos-PSR02034045.hg.1	2.92596574657567	2.09051594829226	2.86003579037253	2.40591596694884	0.743086170986524	0.661154720135796	-0.190548602844765	0.214238677942267	0.275149002551361	0.938787848339529
HTA2-pos-PSR02034047.hg.1	3.26026794897552	3.85454117076396	3.74326203822015	2.48643459444428	3.31991756055938	0.346536838393746	1.02807947781704	0.854038870627337	1.50322950073676	0.840240283705451
HTA2-pos-PSR02034049.hg.1	3.37156861120888	3.23016237661709	3.85466103722153	2.3250589135547	3.14359406566908	0.732692564460283	0.994566072367806	1.32806129252179	0.697843646741323	1.09662785018682
HTA2-pos-PSR02034050.hg.1	4.9208266530129	5.62109180928957	5.73721333595713	5.29510031278859	4.92140156097463	0.956015690975319	2.89321970308488	1.8105492885916	3.902908361423	2.02547307702696
HTA2-pos-PSR02034052.hg.1	5.72920053281608	6.34100154145037	6.28243065890687	6.18742611918251	5.97007878406677	2.79134494995891	3.94285791084241	2.8884073757553	5.10444494505911	4.07878044509795
HTA2-pos-PSR02034053.hg.1	6.31208892693138	7.32402346503687	7.35918552914007	7.01838131637563	7.03009501704877	0.277816350356147	3.09676202164891	1.00150344141142	4.27150946024055	2.27575125133945
HTA2-pos-PSR02034054.hg.1	5.17779213683097	6.17534140031768	6.01600288486086	5.59582887028795	5.72339406777156	3.10550794495267	3.9238096411652	1.53914334288713	4.04949898488481	2.61304416032258
HTA2-pos-PSR02034056.hg.1	4.4084079210493	4.85838463887305	4.59035607475731	4.09730343624553	4.40941538121188	3.90263594546697	3.20084551841389	3.35469775265646	3.5036379821133	3.65503232846903
HTA2-pos-PSR02034058.hg.1	0.0790885958142951	-0.111264194907124	0.821354041636362	0.991509468480647	-0.199210057560613	0.0921404714276805	0.3381645475313	0.717592830738476	0.53399807505549	-0.214838672772487
HTA2-pos-PSR02034059.hg.1	4.74261545501614	5.04545529395238	5.24335942329069	4.3663883889466	3.69679996641192	1.86528229044761	1.95529636399771	1.57298094027402	1.79599158529212	2.52658961283484
HTA2-pos-PSR02034062.hg.1	4.05610642923364	4.17366437074271	4.33362968602938	4.18366034040818	3.1573632075046	2.55134425052235	3.43176926799093	3.18577033073695	4.15414391655297	2.09249987949776
HTA2-pos-PSR02044911.hg.1	3.95079415311193	5.93579200640771	5.74419667747429	4.12054852332198	4.9006660995165	2.2826506254367	2.59723937931612	1.71337333091086	1.26629886351045	2.32526989190527
HTA2-pos-PSR02044912.hg.1	2.61274111712959	3.39105735249333	3.35794110011853	2.78056699795163	3.53158744021285	2.61221834175992	2.11928946759659	2.52192635811505	2.47626380938138	2.2869775222025
HTA2-pos-PSR02044913.hg.1	4.24744131999551	6.55475304795629	6.10616342088901	5.50441328090829	6.03752707952258	3.10351502603843	4.10451518717305	3.31630900023744	3.8111629204276	3.20627049698439
HTA2-pos-PSR02044914.hg.1	4.81619163517392	6.83838095136915	6.11424947136266	6.27718041909017	6.04476967981441	1.77637401814372	2.13259563503555	2.54245258814462	2.63160254653239	2.83078177875012
HTA2-pos-PSR02044915.hg.1	3.41439658265067	5.20055334844247	4.65062939379526	4.57810336748574	4.13234176001561	3.66476227517276	4.05632135741848	3.80756155174101	3.9324408402613	3.89472631678744
HTA2-pos-PSR02044916.hg.1	3.34459027395038	4.98356260742838	5.13802591151228	5.07836270535256	4.40135040333704	1.5125080518966	2.27431250919202	1.80918916082866	2.49697791967088	2.80833351729366
HTA2-pos-PSR02044917.hg.1	2.43924824138936	3.41196647243304	3.35882124895331	3.16420515613541	3.0745976543523	1.57608994187562	2.24559384787163	1.83825799697889	2.28196556917266	2.41773580876615
HTA2-pos-PSR02044919.hg.1	3.91668142713153	6.58341855087855	6.00353457488888	5.98334880125661	6.4346974265475	2.04981770846087	3.43598362858509	1.92359596100724	3.52161520279574	3.0765770243621
HTA2-pos-PSR02044920.hg.1	2.37770252142383	4.47916111244291	4.51884163675296	4.15078979107428	3.76868294075314	0.932334609306987	2.29172784104323	0.189184881336383	0.959849146200971	1.71551870318236
HTA2-pos-PSR02044921.hg.1	3.05333606786553	3.91263583906291	4.11351865713147	3.52905857873157	3.46983218434177	2.7453203358963	2.62770508718065	2.01228540582958	2.45991254219854	2.20799728259879
HTA2-pos-PSR02044922.hg.1	4.68314804399357	5.97068621732185	6.16194318269507	6.46789993250521	6.91575456473229	4.89320977664096	5.14496055879935	4.7955706053263	5.48461847057384	4.52608745070382
HTA2-pos-PSR03004157.hg.1	7.14291070215452	7.35935520083724	6.42086449769623	6.49645332422679	6.24977008394035	6.20266324409463	6.06617667190117	5.57473215237548	5.62856287044647	5.91279152871088
HTA2-pos-PSR03004161.hg.1	7.17765963761737	7.52719275079628	5.95691918987813	5.7648568986689	5.8346973889014	3.77155067580553	4.63366333415533	1.21065880406242	4.56246431155236	4.54699496122754
HTA2-pos-PSR03004164.hg.1	7.98195960733723	8.34893783079368	7.29550862839868	7.08288131049573	7.12992914738384	5.82645122056508	6.7306125609663	4.48977761204776	6.06503881257808	5.36074698115549
HTA2-pos-PSR03004166.hg.1	6.14044563732734	5.97068504807724	5.4376198703721	4.21922604863505	4.53624760774204	4.14842541003932	5.58235262181916	2.16974116939326	4.97051022860858	3.51571849368078
HTA2-pos-PSR03004169.hg.1	6.94045417674355	7.5008587548137	6.44230850418513	6.41998890638897	5.76666706067728	4.76292553397064	4.95407205364064	2.71222689640464	4.56807348901338	3.91508253127545
HTA2-pos-PSR03004173.hg.1	6.07183888059635	6.16657774807333	5.07096604880181	5.14284823880854	4.91839773934477	4.42254338487151	4.16419666832825	2.33129163063904	4.05515292256894	3.70584131435988
HTA2-pos-PSR03025023.hg.1	4.87527831060101	3.7713724682326	3.69815502597738	2.71831618529592	0.984363560712059	1.30164094719706	1.25924818540781	0.765436401808232	0.722581276825931	0.326304878682681
HTA2-pos-PSR03025024.hg.1	6.59437230789857	7.06516719622195	6.40027500637464	5.0139096434628	4.70487657607961	1.99118259170491	2.69811131246585	1.62697421248744	2.7524780504557	2.93735367418377
HTA2-pos-PSR03025025.hg.1	7.84510065521624	8.27544062118623	7.61623427654242	7.0778911119017	6.22722670114308	4.71667620350807	4.88258954127543	3.29121947090663	4.35300924210977	4.27857023048372
HTA2-pos-PSR03025028.hg.1	6.48077152337896	6.70774450821117	6.30257623910585	5.69349802253847	5.0537976018266	2.35935460636496	3.08578045028866	2.32656867905286	3.47167149639502	3.54542929328783
HTA2-pos-PSR03025029.hg.1	6.47063939307138	6.07591406923124	5.70231409112261	5.289067107873	4.29719387757247	3.01618781543435	3.26222992433985	2.22598385064238	2.93889589744954	2.13831353935898
HTA2-pos-PSR03025031.hg.1	7.54179012355112	6.90589197991023	6.48701360548646	6.32653106798506	5.54516616449458	4.02706195589844	4.20684124052264	3.30723433506028	4.35181346794628	4.51942587910198
HTA2-pos-PSR03025032.hg.1	6.60240414163255	5.8250320364263	6.01410069392268	6.21863307524799	5.51605514547812	4.06004650409301	5.02768728948231	4.16814686009608	5.063952214411	4.07278550125811
HTA2-pos-PSR03029262.hg.1	5.58807817207922	5.13068634566072	5.28687734298323	4.2246701484684	3.94807372682047	1.17314831592479	2.29693555763787	1.58318024559235	1.27370459615543	0.869478350423247
HTA2-pos-PSR03029264.hg.1	7.15384374194734	6.61109350846668	7.03466200494987	5.78503977942198	4.73090607830413	4.48647495775759	5.01882840419004	3.11457104462864	3.61614588727057	4.00675067211328
HTA2-pos-PSR03029265.hg.1	7.5327821435227	8.01988894184621	8.01663332618141	6.92895072188364	6.59270905312289	4.6827213419018	4.04959535026047	2.68313822869351	4.58361668590227	3.97924625568237
HTA2-pos-PSR03029266.hg.1	9.8488482674661	10.4600754103523	10.2181003452855	9.1118117817314	8.59833707127593	6.80701575820299	6.69754306026621	5.47805057756388	6.76067861617361	6.15756910378542
HTA2-pos-PSR03029268.hg.1	7.30196195324987	7.86244400619549	7.71439755508013	6.99179429441356	6.00749541238841	5.7184636148321	5.39725441075108	5.6009744077934	5.19011514161361	5.32884479637964
HTA2-pos-PSR03029280.hg.1	5.05754639511785	5.34572819658158	5.31057643615738	3.71184078213166	4.07293909089247	2.66290472638415	2.61680955903339	2.56800152625617	2.32431347242045	2.81579738200879
HTA2-pos-PSR03029281.hg.1	4.72251745681948	5.23882030696703	5.17132169644308	3.68933002730951	3.7044826929579	2.55913198948602	3.02223994816961	2.7532137418626	2.37156877263403	2.83263708681861
HTA2-pos-PSR03031983.hg.1	10.8891868074891	11.0258241544124	10.8374274729516	11.0944748249847	11.1891658962713	10.8479493061069	10.8077669495576	10.8641540388614	10.8856168017669	10.820881905675
HTA2-pos-PSR04003419.hg.1	4.58810430290204	3.77861375510718	3.73249084891709	4.2760807884695	4.69957912257522	5.51440837648417	4.81031729640959	5.22546855540717	5.28861937675064	5.2245497128092
HTA2-pos-PSR04008156.hg.1	6.91711608604059	6.77773439792734	5.53057643024402	5.10559852850888	4.20210847567801	4.6392831009172	4.399148914084	2.01974523178308	4.66485585542793	4.0841874946861
HTA2-pos-PSR04008160.hg.1	5.6120541807591	5.81576180277692	4.85462699132588	4.44948279491116	4.20298853012617	4.22391784514622	3.60200721429386	3.53836902669001	3.92406416936366	3.6277278922306
HTA2-pos-PSR04008162.hg.1	8.38746898504448	8.03978572369072	6.97982920526411	6.0118318172179	6.07418898586212	5.49657303497166	5.96209374297237	4.02544748899791	5.7791357443331	5.58630270977359
HTA2-pos-PSR04008164.hg.1	8.15451900408052	7.4681657719098	6.65104065561818	5.43542075586673	5.26463349693212	5.61045910089811	5.99838316826196	2.62658445938545	5.22710430776731	4.72139019031702
HTA2-pos-PSR04010414.hg.1	6.65071976406668	7.0587257927667	6.1060575715895	5.60585708025994	5.1438726464985	2.88131628229581	3.84951462496363	2.10084802340975	2.94369662405426	2.62228477733837
HTA2-pos-PSR04010417.hg.1	6.56875999180334	5.67498759885953	5.24340887000068	3.594651030711	3.75170120040888	3.76237189899818	2.88102077616054	0.211783296525513	2.87685363698354	2.75802502229488
HTA2-pos-PSR04010419.hg.1	7.88570738592831	7.1263240054488	6.62104123303069	5.36600523288417	5.61303481279316	3.61579418996733	4.64541292382522	1.63577514146997	4.19395390653707	4.33590423562484
HTA2-pos-PSR04010429.hg.1	6.07209170765266	5.1235978339301	4.97406547140433	1.67690728074534	2.05261207511828	1.94861369656471	1.15873024199405	0.116178069164864	0.665791965996235	2.80247796725797
HTA2-pos-PSR04010430.hg.1	7.18284230461367	6.28829904351919	5.81466938034629	4.22892834956214	4.70297361071671	2.51418575170173	2.93444644815071	0.965425441848161	2.53750737214376	2.55618965106285
HTA2-pos-PSR04015433.hg.1	7.33012257254787	6.5547967863884	6.5336779110113	4.60704110879077	3.56272893077146	2.39016894624857	4.60564608472122	1.92916685620657	2.19592019700933	2.72454738666721
HTA2-pos-PSR04015435.hg.1	5.24833089441488	4.54004182873438	4.96458949995684	2.86554570955114	3.0694346210573	1.53239181199492	2.51829110225827	1.34158640665022	2.56562310804021	1.74214166520906
HTA2-pos-PSR04015440.hg.1	2.80476417189998	2.24975190784547	2.6709880720311	0.487713096659798	0.130963160179393	0.244971460805044	0.376144293922375	-0.0205324622826015	0.648358587714502	0.00919505026386935
HTA2-pos-PSR04015447.hg.1	6.96796024790085	6.06341397077799	6.66075604216079	4.89511293189531	4.21979702823855	3.94315639448213	4.76084258679399	3.16496772515087	3.14079104492995	3.32671428002465
HTA2-pos-PSR04015451.hg.1	7.77933406675182	8.16699853887031	8.01246767318151	7.292660286326	6.78051755128991	4.45087960802796	4.74822201621241	2.63984906314806	4.45316753822706	3.93951580851568
HTA2-pos-PSR04015454.hg.1	7.44248632985696	7.72510890362111	7.42547419869738	6.25341590319942	5.55325328757883	4.3756120028227	5.13157219190191	3.24184552112633	4.69530123101829	4.24930476877473
HTA2-pos-PSR04015456.hg.1	2.74906867478855	3.18150676226603	3.02703838473347	2.26759326149157	1.03262151522314	0.65005464480326	-0.0207106827017604	-0.116626853784395	0.218383937602109	0.23155716806959
HTA2-pos-PSR04018301.hg.1	1.2435835050931	0.323208654573941	0.342844941819635	0.747492809664313	0.664555619336144	0.490891784867959	0.235741798499797	0.571229812045671	0.435979596387592	0.69353446407397
HTA2-pos-PSR04018304.hg.1	3.32020858793645	1.75835038685165	2.06026560967329	1.00306010577342	0.785708372394939	1.01319360413301	1.25352290187642	0.153291667866025	1.38663344649587	0.345739544402755
HTA2-pos-PSR04018312.hg.1	5.55779526856381	5.3576806167242	5.13847120841358	4.46369839946467	5.10245169710752	1.98478890651207	3.0423924373755	2.1743059248659	2.74145518170151	2.60211386554284
HTA2-pos-PSR04018315.hg.1	4.57179551357543	4.39770726381603	4.11280718132871	3.85893528333116	4.15432104640477	2.06171529736839	1.39055613838679	0.640612372704613	1.24940967047292	0.595534166433238
HTA2-pos-PSR04018317.hg.1	6.87735757972315	7.07555809549881	6.63417239406723	6.78312329295665	7.24311120834279	5.46295562764054	5.88248307718569	4.95793645077207	6.11765954460877	4.90294771353669
HTA2-pos-PSR04018318.hg.1	4.05651313411308	3.32266630007753	3.49396873616391	1.82287128490703	2.59493960564584	1.57031238955664	1.64574761843494	0.638598933852416	1.40227925117883	1.19260983033053
HTA2-pos-PSR04018320.hg.1	5.4883179553179	5.1798014669949	5.17166306009836	5.21327872513779	4.87001656412092	1.99621770488378	1.58041783009004	0.682344719444409	2.25903787050538	1.10001691842583
HTA2-pos-PSR04018323.hg.1	5.73366157168055	5.33914712445048	5.28316476479507	4.81507433821171	4.91429974251606	2.57895855559182	2.38142091689382	1.27188419068788	2.76722480626135	1.43917096800653
HTA2-pos-PSR04018324.hg.1	5.14824741636912	4.53689513907864	4.13902293046101	4.06781980415155	4.53055969975416	2.49712560112476	3.06228626106289	1.96754478409571	2.64340822050109	2.65802710865535
HTA2-pos-PSR04018326.hg.1	6.48582733490252	6.28466426516315	5.74029446674145	4.92419232695134	5.84575990516365	1.38433601937953	3.52583116705676	1.85557838813543	3.93632758718355	2.38622001350235
HTA2-pos-PSR04018327.hg.1	5.91966984252771	5.24520885594964	4.62870882911978	4.79867068170074	4.76304818811034	1.90804509688988	3.37882054833268	0.466849268152183	2.56360361514183	1.40722306974618
HTA2-pos-PSR04018328.hg.1	5.95296080447895	6.09130052129355	5.77749325865958	6.41510259479142	6.00388072929966	4.25060938348623	4.78974053970765	4.56826534175117	4.76234072749758	4.58406040143029
HTA2-pos-PSR04018330.hg.1	5.33230906924347	4.67120360316981	4.63626779524777	5.25907930029045	5.31766804448264	5.58787710354018	5.85865890934767	5.33994598832037	6.10786750345636	4.84365108228532
HTA2-pos-PSR04018336.hg.1	8.07157762143096	8.13944938798321	7.98933652848489	8.41273269744408	8.48468614660016	9.55096259527416	9.20140507462593	8.97180667141739	9.31406569182011	8.78706204015228
HTA2-pos-PSR04018341.hg.1	10.4645865383548	10.5674050483114	10.6351743869373	10.7890956973097	10.7668226629674	10.6534563483897	10.4531805161443	10.3903217577808	10.5380845146486	10.3763195303598
HTA2-pos-PSR04018344.hg.1	8.08116519391884	7.9863158411296	7.94776911688578	7.82167136850611	7.66899452079951	8.81351056582171	8.58499786281004	8.21473110367738	8.62708961359613	8.10936812817715
HTA2-pos-PSR04018345.hg.1	3.84734094328262	3.98307431167944	4.14290619315977	4.11511013341474	3.65001049862971	2.17531963719499	3.7587594221776	3.53641213546698	3.62379597086001	3.27607212138036
HTA2-pos-PSR04025532.hg.1	4.88229432632829	4.36246621384863	4.60370035975726	4.85030535375676	4.18257134517599	1.23224910412457	1.29207499738951	1.64177703446718	1.70460835802007	1.07070998298049
HTA2-pos-PSR04025533.hg.1	4.21473693232739	4.37617304386248	4.03424574605671	4.66153076640216	3.94942376504824	1.2772516125138	1.79377710616231	0.784233211955238	2.21214849590989	0.709534283465258
HTA2-pos-PSR04025534.hg.1	2.77786292586027	3.23409586081391	2.73509900980767	3.33530521403332	3.17471968488075	3.19284073666629	2.1638602034264	2.72212533445601	2.35674669046376	2.5363833754757
HTA2-pos-PSR05000171.hg.1	12.029732522938	12.2052099393465	12.1738927062177	12.0553300205111	12.0302058764882	12.1166389438886	12.1244898176701	12.0901248501197	12.0866804111809	12.1761798952892
HTA2-pos-PSR05010481.hg.1	1.39702162591955	1.65526536671942	2.09087547551025	2.14109984652797	2.34411183055005	0.807196001104823	2.09708277728033	2.41199453792074	1.87901704571871	2.25725794952008
HTA2-pos-PSR05010491.hg.1	4.4665235248083	4.10160008717195	4.7692884949695	4.49670906063138	3.81217086920214	2.6712888396516	3.41283379300397	3.31161645086974	2.37940666382076	3.06801672615056
HTA2-pos-PSR05010493.hg.1	5.5607127212661	5.09345641157055	5.6843444571943	4.47924720787982	4.65219446692409	1.91885412082913	3.97584441875157	2.52714697199026	4.28241757259961	2.56876940554429
HTA2-pos-PSR05010494.hg.1	6.7386790068933	6.91857843338884	7.21742037501116	6.96356333053265	6.84780297130871	4.75571905374307	5.12370626766455	3.67491786142701	5.45518521542923	4.97598496265417
HTA2-pos-PSR05010496.hg.1	6.2386219413097	6.27307143830174	6.53424588889345	6.36473106856732	6.1877434274845	4.16317589729443	5.31664560657909	3.79323130638196	5.63958074719794	3.93903457808183
HTA2-pos-PSR05010497.hg.1	6.74191148925007	6.70273168700849	7.11779380745468	7.02479157743735	6.94320415708116	6.45438801286236	6.66185066249754	5.91288177714899	6.68930484897952	6.15273367863322
HTA2-pos-PSR05010498.hg.1	4.60835165958164	4.09000918336309	4.82916811984657	3.94888820521098	3.82057631498001	1.01556935619965	3.16601872887763	1.09125650975003	2.86938496041567	1.67886530253445
HTA2-pos-PSR05010499.hg.1	0.582380735182413	0.907740543900885	1.08570195386725	1.48299341860737	0.678828739648337	0.224185160137302	0.136370573171374	0.640560737140291	0.928979540510563	0.646043446796606
HTA2-pos-PSR05010502.hg.1	4.43280244847337	3.8452806524626	4.31184632130062	3.6452864310752	2.83204675174561	1.15128615715645	1.44595754071789	0.386146900331364	1.73645734060473	1.11526249313974
HTA2-pos-PSR05010503.hg.1	4.36337511496249	4.26448705728223	4.85535220079425	4.70724693772771	4.21498419657263	2.78627286456845	3.88338166971192	2.53150914814277	3.92006851901998	2.35370861916867
HTA2-pos-PSR05010504.hg.1	0.665150600303164	0.203200335173671	1.2631768886213	-0.0699178063428276	0.581359045447356	0.0513977087701392	-0.132161318316168	-0.161548281731614	0.209698506180707	0.155620375279683
HTA2-pos-PSR05010506.hg.1	5.62591024304506	5.49611469413978	5.7188475328771	4.80291059338754	4.85289996340975	2.53826572760585	1.99272997397854	2.25850359874562	1.69842903894317	2.39421434053623
HTA2-pos-PSR05010508.hg.1	5.24438140334131	5.46852196715468	5.61703452639439	5.558729008472	4.70934491007038	2.53944430732939	1.76978250739867	1.82216288804457	3.40406064393156	2.73875650147504
HTA2-pos-PSR05010510.hg.1	4.010724390768	4.21236235556773	4.6138274558347	4.2013749745155	3.8252129449275	2.40984205026377	2.08647079130409	2.12348197950727	2.49786812848369	2.63857883987168
HTA2-pos-PSR05010512.hg.1	4.44932004489076	4.16016825102474	4.19138127957535	3.79961996271841	4.07547900881295	2.61389363321554	2.22321232481919	2.06440398283241	2.10238360845441	1.76823993967377
HTA2-pos-PSR05010513.hg.1	4.49448142487205	4.50920779637746	4.86103417465715	5.04803606161161	4.73365898577904	2.99037224650676	3.19592142600557	2.13680664986536	2.66757465483022	1.87433257313693
HTA2-pos-PSR05010514.hg.1	5.34919892735432	5.17697619558117	5.78462093107879	5.61192583471708	6.01426869968717	6.53407532673623	6.146596181537	5.92330762457697	6.32262076172691	5.81772517930874
HTA2-pos-PSR05010516.hg.1	4.76839231444217	4.68091438141324	5.12194716647714	4.57352400033908	4.55903340979491	2.18820488896549	3.62655834127784	1.82042965770702	2.65337839291627	3.25457198909842
HTA2-pos-PSR05010518.hg.1	5.46513986475794	4.92187955124972	5.60018140429662	4.33580420115713	4.07434495369308	2.56534088578781	3.62737480496441	2.63884584658026	3.57944412283423	2.49131793325085
HTA2-pos-PSR05010519.hg.1	5.54691097639498	5.09682737791382	5.66986383732795	4.45278527060847	4.39130804528022	2.85488875536772	3.51311483675798	0.92197403031266	3.55526122468109	1.96624002321543
HTA2-pos-PSR05010521.hg.1	5.92044888039374	5.69663754281749	6.13801672561384	5.25506369702813	5.59934069216921	2.43810427910766	3.3482512817488	2.44440502846893	3.7982633008038	3.17071349169349
HTA2-pos-PSR05010525.hg.1	4.00340175917825	3.27673211395263	4.29435938495066	2.69130696398379	2.39968060524778	1.38658080384438	1.69007434014428	1.30110482788824	1.27263973754769	1.81162700238518
HTA2-pos-PSR05010526.hg.1	4.06391988839753	4.01370132298433	4.20564023956264	3.80764478089467	3.71125927439212	1.39646507583469	1.74010879559829	2.96654973932232	2.69856017090829	1.62085853161336
HTA2-pos-PSR05010528.hg.1	4.22702246294513	3.50889850428018	4.12673717936948	3.84329148982929	3.32998589165336	1.99342490679985	3.26088541187329	2.43441799269297	3.07495678893019	1.85469964327122
HTA2-pos-PSR05013755.hg.1	6.45161100999289	6.36544580295486	6.10988463008712	5.06006438496826	5.2536976293942	3.82674242624844	4.36031869940305	3.20913034199338	4.09184070324567	3.62259372681445
HTA2-pos-PSR05013758.hg.1	6.07128038297117	5.52952329577603	5.1455254603246	3.27991686619004	3.19246842288888	2.66459738949747	1.90548034190628	1.13982736732295	1.10975718291278	1.07194628855361
HTA2-pos-PSR05013761.hg.1	8.96135340485855	8.70616435601945	8.55413615658869	7.25203824012616	7.03413131002349	4.90497728777201	5.21100715696427	4.05237458261985	4.93503103136182	5.20871263013448
HTA2-pos-PSR05013762.hg.1	7.39699946225179	6.88289878764173	6.96685257807749	4.87827412923516	5.18990375590979	1.62056331451834	3.44457707973765	1.03506852224654	2.9317790900234	2.10135288871256
HTA2-pos-PSR05013764.hg.1	7.16974053167147	6.75268999057499	6.76152566618656	4.93552778220886	4.93494685561648	3.06835428966459	3.06240017399406	1.73938280787785	2.7845302095014	1.65146088783254
HTA2-pos-PSR05013765.hg.1	10.1025539146204	10.3814966660585	10.1652799490196	9.01107123247345	9.17687110280993	7.08467255732334	6.87129692545287	5.6046086968485	6.25867319608657	6.61960422094597
HTA2-pos-PSR05013767.hg.1	8.9635910061397	9.05805420784229	8.9086313893577	7.41321205309141	7.38663519231005	5.5794819722828	5.81437347434123	4.74541570717869	5.79200220179261	5.67056630789241
HTA2-pos-PSR05013769.hg.1	8.88965596683597	8.98175556963078	8.9100383132615	7.24001626360811	7.59781369148717	4.93774550068741	6.09530676679602	4.34264960961581	5.54949061881737	5.28648205488714
HTA2-pos-PSR05013772.hg.1	8.58436448845973	8.3033218667169	8.36560680752734	6.51269641707408	6.89894852505843	5.33320185679418	6.24555816001628	4.59244530327085	5.67693129155866	5.37410255828341
HTA2-pos-PSR05013774.hg.1	6.78532841547153	7.13409881159963	6.6552951184006	5.584429690333	5.85981423767206	4.11796631708188	4.37780377145615	2.67420280313141	3.63994135628021	3.9337534787345
HTA2-pos-PSR05013775.hg.1	5.78598270097669	5.93563423731941	5.81692744033646	5.1098888077578	4.49153185294704	0.924188204930738	1.27276447963151	1.31191378112169	1.66862171019706	1.91918002676667
HTA2-pos-PSR05013777.hg.1	2.69090738562599	2.70574706444282	2.99249933840137	0.974977605049847	0.628022787592081	-0.242120577212804	0.0258135484964618	-0.128901312549045	-0.30327284998114	-0.121875005231001
HTA2-pos-PSR05013780.hg.1	5.23512360282434	4.37133688856872	3.94032401438076	3.11685719462506	1.74682377003396	1.56701755706504	1.47987222662992	0.990890071435864	1.53995252375507	0.811111866473954
HTA2-pos-PSR05013781.hg.1	6.26717309833826	5.86475602305438	5.31047167821634	2.73683049373811	2.75803325635462	1.56528246657612	1.90207707952145	1.67544803556426	2.24346114638188	2.72164100918242
HTA2-pos-PSR05013783.hg.1	5.85558551909654	4.86792881162241	4.60242936622755	1.83286491808997	3.3848606019389	3.04695649737874	1.80995665686391	1.60675407907408	2.55924015374461	1.76152419269809
HTA2-pos-PSR05013905.hg.1	7.29133131220863	5.39473414559631	6.08506690552715	5.13490825112318	3.7776348694649	3.57953708007618	3.00710681529994	2.97118588314375	3.10839532903716	3.1563688963279
HTA2-pos-PSR05013906.hg.1	8.39674807737879	6.65216126585573	7.43278760499696	6.30454421251304	4.75202017979931	3.63684488297829	3.41962464246093	0.89135257326549	4.0829288913253	3.94815314442975
HTA2-pos-PSR05013907.hg.1	8.8805327859955	7.45035320270283	8.36878166412186	6.92905373249804	5.3029298290796	3.71016770767688	4.86127148204523	4.05048398958555	5.00753959041387	4.40255366711191
HTA2-pos-PSR05013909.hg.1	8.50901178904195	7.66505516872272	8.18106550818923	6.43731596398575	5.57956032809935	3.03744052843392	3.12031551341459	1.75000704351521	2.00704362611667	3.96154940138464
HTA2-pos-PSR05013910.hg.1	7.83749120663661	7.88325598043955	8.37722659577349	6.92625971208725	5.69292214599573	3.63876237078684	4.22683242444816	2.13680664986536	3.46838306883989	4.14373208205954
HTA2-pos-PSR05015286.hg.1	9.97595419275048	9.96676114240395	9.87424320368893	9.92650049516987	9.96048834985219	10.5798789297409	10.2591057706453	10.1244302508145	10.4124704687102	10.0260709081508
HTA2-pos-PSR05015297.hg.1	9.21673039078217	8.03772870633555	8.45138429703361	7.92763921583352	7.43976065896019	4.05021171233466	4.53727409206388	2.6022178782703	4.31422083037937	4.59004198391541
HTA2-pos-PSR05015298.hg.1	6.59458448560766	4.93657969235428	5.40350593374501	4.7773209571788	3.28921570413128	0.119703806199145	0.843390897254419	0.211783296525513	2.16928037170664	0.12127100268061
HTA2-pos-PSR05015299.hg.1	7.49489324703927	6.36954987496608	6.59567564821128	6.26988529476847	5.31618841953935	2.9678462500232	3.76053715419447	2.87912364170836	3.02342679564661	2.93052614804996
HTA2-pos-PSR05015300.hg.1	8.61897549671387	7.87129106485758	7.88969757525639	6.8161215127675	5.99135166978528	2.44624879020064	3.39182615057358	0.772765306924429	2.98419202631703	3.02595454954866
HTA2-pos-PSR05015303.hg.1	7.89654620294074	6.35391048045485	6.62556098767406	5.27678876052926	4.0054869092233	2.4450416150973	2.38250049466088	1.08688289319129	2.25866253319007	2.80091880222917
HTA2-pos-PSR05015306.hg.1	8.15737304624052	6.6600829875838	6.94960228070615	5.90145988930135	4.90643317134217	2.12288812159525	2.57524946594345	0.883473367104814	2.76137689754947	2.0967689222266
HTA2-pos-PSR05015307.hg.1	9.89569371661722	9.30206417554761	9.31135714205972	8.41638968502382	7.25285110688094	5.32609346199435	5.12332822937286	4.24242901362929	4.77691774615534	5.58540844616673
HTA2-pos-PSR05015308.hg.1	8.3923004042574	7.41752949379581	7.34167841800392	6.35059499823796	4.59740629574789	3.17827400230727	3.46872325939494	0.364526290579418	1.17679098102157	1.43100172972335
HTA2-pos-PSR05015310.hg.1	6.65168851284753	5.45101246202922	5.77269384189578	3.18667351568578	2.84963115457475	1.93015646129526	1.56510372272248	0.0152905380806625	1.50801293265664	0.565044675777675
HTA2-pos-PSR05015314.hg.1	8.71768265165572	7.81294124019996	7.85812208348939	6.59022145488052	5.5242482445712	1.60392455235941	2.87219745037978	0.460396838633994	1.41623479905376	3.13383098664385
HTA2-pos-PSR05015317.hg.1	6.18694745928981	5.16599736133596	5.51058452587589	4.39358449553318	2.73206370539252	2.15168614541629	0.899252406360388	1.59573690473108	1.67017820068431	1.91759980168889
HTA2-pos-PSR05015318.hg.1	9.11400457304732	8.29827734170268	8.13162716295841	6.79861428703241	6.28162686377438	4.13566838712667	2.89209525822424	2.61522430292884	3.25244000953032	4.42207080225571
HTA2-pos-PSR05015319.hg.1	7.50357066127735	6.59757348805139	6.52447723843522	5.76663373275608	4.79926402751214	1.02070781015254	1.02018812931653	0.625346133183766	1.60844764348432	1.98211673826529
HTA2-pos-PSR05015322.hg.1	6.39399754674854	5.06820690576733	5.40861449814296	4.35927212659025	3.66547916364442	2.03188724590224	1.19216996961357	0.179522359971406	0.857837009964518	0.415404777356278
HTA2-pos-PSR05015323.hg.1	8.938541882254	8.0117386624415	8.43439294203519	7.5800595178591	6.78187082852742	3.52768614197769	4.64855641846475	2.00379285840344	3.40703821876666	3.2883456237807
HTA2-pos-PSR05015325.hg.1	9.27489838329647	8.40955383576098	8.80546394327767	7.80928886841532	7.1272256237804	4.6094664172306	5.82404940319301	3.519979975691	5.27981596567114	5.10615911482783
HTA2-pos-PSR05015326.hg.1	7.02207680720557	5.69887090357671	6.37969990904405	5.10674559087803	3.96641249265519	1.31647888702371	2.16858905233658	0.929791416191415	1.93911969082144	1.83904116817454
HTA2-pos-PSR05015329.hg.1	8.62064173555078	7.32784509301299	7.75640792828021	7.0916096849794	6.26375870803367	3.46629315514416	4.81671937203113	2.81128701347032	4.23109043223448	4.25099985897356
HTA2-pos-PSR05015331.hg.1	9.14232804040526	8.20952109385261	8.5431341436729	7.69218254285917	6.74142739561058	4.52902240305646	5.04617477654586	2.91517270598604	4.81465543636774	4.96594863978239
HTA2-pos-PSR05015333.hg.1	5.7759529799002	3.59949958140567	4.33923664106689	3.17578613573198	1.18792635718723	1.75630058111162	0.764745298480009	0.846849828125368	0.287503115360483	0.578542037502067
HTA2-pos-PSR05015334.hg.1	6.96693466271806	5.67655459092013	5.8322535749463	5.15597278404989	4.05316858108585	1.59393737488004	1.81366151447339	1.53662352561221	1.47260563545379	2.06146885815118
HTA2-pos-PSR05015336.hg.1	8.05954727266168	6.84065643930938	7.07722184771057	6.13361482142042	5.38926960135036	2.38660826934308	3.47417041443475	1.41642241705071	4.10023142018205	3.53713844469596
HTA2-pos-PSR05015337.hg.1	7.76720287014302	6.76268914439007	7.40227722677352	6.83283113613896	5.81188201993862	3.24087780315181	5.03644513899229	3.88196026813367	4.81746079382554	4.49881442071741
HTA2-pos-PSR05015340.hg.1	9.14622380010668	8.4555651751655	9.01109966641144	8.97699234106966	8.48385096583573	6.20599884452039	6.87521033444839	6.24336146112677	6.77755350573452	6.37727150925619
HTA2-pos-PSR05015342.hg.1	5.91255183973314	5.32966629070695	5.8400670893736	4.84465210973886	3.39730017865544	2.52046832007635	2.71369901035052	1.64489839273812	2.71877248262552	1.75808301864199
HTA2-pos-PSR05015343.hg.1	8.33835745845053	8.07252972775385	8.44021266945913	7.64796519280064	6.64644107377017	5.97426265808206	6.15332883814186	6.0293313817822	5.84159700060884	6.18183925647634
HTA2-pos-PSR05015344.hg.1	8.54740024732819	8.32910078261905	8.51430635867726	7.5703143226732	6.5462895098586	4.60678267105613	4.75536339840088	2.11189458607343	4.07520807787039	4.86341287003315
HTA2-pos-PSR05015345.hg.1	5.59824041994395	3.80380632295082	4.06877380317022	2.41973107820803	1.31263216489863	0.494315891488006	0.797548068136705	-0.118775262472573	-0.265981285868195	0.757990734529735
HTA2-pos-PSR05015346.hg.1	5.99665315248994	3.27793930325217	3.96005103004729	2.58090530820172	0.220537215677937	-0.132079112752369	0.101947095929134	1.01150514801137	0.115089200733252	1.0778857198036
HTA2-pos-PSR05015349.hg.1	5.84697103433643	3.78526326925343	4.48346575028613	3.16228240412098	1.42066831177039	1.22735934151557	1.10460641287721	0.438913539648143	1.13334245069251	1.10969395075248
HTA2-pos-PSR05015350.hg.1	7.01117858146129	5.38512370007244	5.49248085178032	4.6851636417082	3.60080740278081	1.13490039704121	1.3693734379667	1.21734070063895	1.22965198150109	1.03393711789179
HTA2-pos-PSR05015351.hg.1	4.89649565162758	3.79391558182897	3.29256573628664	2.76376666354827	2.47625880543806	0.937767866002178	0.372760539786939	0.575652564945603	0.724646616767954	0.281887747407982
HTA2-pos-PSR05015353.hg.1	7.56912109638658	6.26468886627474	6.32289891098704	5.1373216758566	3.41046000598703	0.334124513504498	2.13034912987085	0.531969631859021	1.53196278164189	1.83366340830441
HTA2-pos-PSR05023575.hg.1	1.83928173890305	0.269076494008941	0.287325459218776	0.150215003185983	0.23272889871517	0.615321617177728	-0.121134889551455	-0.263242795747018	0.251727830248329	-0.0699258529126893
HTA2-pos-PSR05023576.hg.1	5.32422989386516	3.39691486025635	2.77904264212497	2.55377454238202	2.06588646873724	1.57070034836812	1.86654842856618	0.881615136780867	2.01007768084058	1.73001061565273
HTA2-pos-PSR05023577.hg.1	6.9192170817196	6.03183277716991	5.4680539353135	5.04349730715952	4.5466187975089	4.72950697806233	4.76601661502737	2.58007672596563	4.46182329408511	3.53811528032045
HTA2-pos-PSR05023579.hg.1	1.14100229676356	1.81705186984521	0.876019287378452	0.429753154151559	0.737667975437173	0.314362804247893	-0.00976333349449893	-0.119598681929616	0.431769847291819	0.544103684553572
HTA2-pos-PSR05023580.hg.1	0.0100736305466009	0.072033502260509	-0.0963572654439017	0.799533888914932	0.377071869976629	0.324976648515046	-0.207155552718114	-0.0169767220034607	-0.160653706477637	-0.175733340140236
HTA2-pos-PSR05023588.hg.1	4.18839523784787	3.26442115060195	2.76212566635464	2.15685032376391	1.28391114207735	1.34894544703401	1.31873538590082	0.81272839152666	0.751586867776467	1.15373554122304
HTA2-pos-PSR05023592.hg.1	6.82581344459312	7.04361591664117	7.41910623635729	6.4951948412402	5.1895522698006	4.11429576263399	5.20320593413585	2.96726123657055	3.9716625236134	3.33969844003502
HTA2-pos-PSR05025584.hg.1	4.77423275370633	5.10337863566177	5.71954380942381	4.49896904052531	4.30713723145627	1.99902176402769	2.19418872537396	1.77423734931295	2.07969215289514	1.96257704199974
HTA2-pos-PSR05025585.hg.1	4.23772828116293	4.48099318615504	5.06966251656705	3.56771597763864	3.76364938288458	2.02864745203015	2.63750069222282	0.733062783276571	0.86094353320994	1.71890338342606
HTA2-pos-PSR05025587.hg.1	4.75969525187467	4.68950655390831	5.08460978698214	4.71275255731193	4.04619048893022	3.15767333238576	3.9918948878847	3.40945309684937	4.45702373349526	3.77424632198017
HTA2-pos-PSR05035201.hg.1	5.30737250316424	3.89225853664128	3.52850398836745	3.13407670469247	3.0123861022862	1.91757263019672	2.77750584453224	1.54596246407614	2.7694147785402	2.55507626945246
HTA2-pos-PSR05035202.hg.1	3.24868514008524	2.8845196996103	2.57498029554028	1.9469133409218	1.73907504074039	0.68864788264264	1.01079440325384	0.73150450006091	0.439242551218855	1.50680622512311
HTA2-pos-PSR05035203.hg.1	4.35822651155992	4.40704591551774	4.0999316290666	3.35936167095837	2.29121730757276	0.957112715532791	1.12192251591973	0.349965178035785	0.640779752927835	0.449726565551486
HTA2-pos-PSR05035205.hg.1	4.95459364266705	5.32272101314651	5.51009270439713	4.86393083813245	4.51525283845788	3.15784137211808	4.07228081491667	3.13178996120444	3.32005885211295	3.24274484903343
HTA2-pos-PSR06000962.hg.1	9.69328024570011	9.99440317807713	9.91353743529932	10.157041006173	10.1592074924927	9.45737807072152	9.69295575561793	9.75152567907769	9.68224910588165	9.59913342293052
HTA2-pos-PSR06002912.hg.1	4.15630476958099	4.53904138026402	4.93657969235428	4.64008061383375	4.14074263179629	4.08264554080043	4.78282919347059	4.01818845634145	4.17695933879147	3.34210829539417
HTA2-pos-PSR06002913.hg.1	5.06730046815259	4.93491064413769	5.66424440952553	5.15818462093111	5.68324212417301	4.8653013186715	4.95118021702291	4.45840772550724	5.24705096249932	4.05374506127794
HTA2-pos-PSR06002915.hg.1	4.68851576350249	4.44649286474567	4.82099522323651	4.76615761876928	4.2386059318765	4.478726937858	4.78959365398364	4.74583880479959	5.03230494871128	4.55890621585161
HTA2-pos-PSR06002916.hg.1	6.14237083285477	6.58567459306006	6.98037198939501	6.23365501993499	5.98553672993398	5.29778302341245	5.79204123217231	5.29679070438369	5.71886426661165	5.2310535452703
HTA2-pos-PSR06002918.hg.1	3.71278235691838	3.8723039703786	4.35234555432614	4.04078901005032	2.73924932217061	1.77627495847921	3.28317682584606	1.79101627272656	2.89785149195289	1.15081179945207
HTA2-pos-PSR06002919.hg.1	3.68889174264594	4.04758684060403	4.46314320771781	4.36598347198719	3.24221384813272	2.61476639121746	2.45326313927273	2.78605525626802	2.77130297513642	2.30965624682899
HTA2-pos-PSR06002921.hg.1	0.773269171724579	1.2023211350973	1.27967237308319	0.868792379784005	1.00117044845449	2.10741873572397	1.1903659152461	1.38591494727725	1.56718468770864	1.47751481318675
HTA2-pos-PSR06002924.hg.1	1.65908410772212	2.19562024530823	1.98682315569574	1.70310287584444	1.1199309446116	1.09572266409816	0.96405028749205	1.23355045222918	1.32950724897732	0.677391177669749
HTA2-pos-PSR06002925.hg.1	3.30464812016516	3.79202387255127	4.39847008480203	3.45959938223073	3.37514744427871	1.99868480890767	1.36366836709911	1.52883821105501	1.35299435263976	0.290525248829362
HTA2-pos-PSR06002926.hg.1	4.43772706999543	4.33181802890768	4.86010908454885	4.09717080101533	4.30052619224792	2.69023484337635	3.54771088251284	2.28981905700007	2.599190611519	3.06244199652093
HTA2-pos-PSR06002927.hg.1	5.09617564072618	5.34671360518695	5.68101982487859	5.33561704335207	4.73627515193107	3.08289767348494	3.20131234875218	1.85462060622111	3.3375420174665	3.23198972700591
HTA2-pos-PSR06002928.hg.1	5.61294343302466	5.7732709599426	5.95862070892089	6.43837538745888	5.84228300367468	6.270668591722	6.05463166515779	5.63793014070534	6.40843239754249	5.83416006059265
HTA2-pos-PSR06002929.hg.1	4.4345519081706	4.64508068945109	5.16854036184763	4.55261542219151	4.09824656513282	0.538264237584617	3.42592780200831	3.94393893149923	3.49852253608488	1.25869283277178
HTA2-pos-PSR06002930.hg.1	4.69406868111821	4.26129571776727	4.56321214829925	4.31092454589469	3.98255510844657	4.5459337935218	3.12851829475835	4.15912033115118	3.84390571681383	4.31219336238017
HTA2-pos-PSR06002931.hg.1	4.91603391483373	5.49246924496547	5.5226576422645	5.12287307878969	4.4062949621553	2.82914522077082	3.29399368915955	2.27101617260033	3.10049461495579	3.15148339171264
HTA2-pos-PSR06002932.hg.1	4.13829318350476	4.58053103953341	4.66479813041336	3.98434509407299	3.82775722192463	1.7465532199233	2.2620818724697	1.95446261149597	2.25199061749106	3.16561237791575
HTA2-pos-PSR06002933.hg.1	3.04614748440425	3.58499278222572	3.99428775982541	2.61955720590533	2.53428866213789	0.810020976044465	2.05675545044766	1.39175151727717	1.42969879358149	2.11181774443814
HTA2-pos-PSR06002934.hg.1	2.97264384712899	3.34868036447086	3.66716495145034	2.96796477450822	2.36284639190078	2.87847931082143	2.39946982895282	2.71207165439904	1.81735609278021	2.74086247738955
HTA2-pos-PSR06002935.hg.1	2.79107262324227	2.91769263872478	3.56643631724627	3.26395643230947	2.85611255852534	2.49315405135585	2.29462044199744	1.79331718386224	2.11288504686366	1.55467935662928
HTA2-pos-PSR06002936.hg.1	5.52875386167999	5.79643899904427	5.88854670107207	5.66572385299387	5.05389404489153	3.08775913627912	3.36633037767345	3.12864912325971	3.77788973920796	3.10486178715922
HTA2-pos-PSR06002937.hg.1	5.70241878121594	5.95511252805963	6.41503342708298	6.09435026987436	5.9839209006005	2.28703312039709	4.29068172111249	2.75308860260949	4.55505671848298	3.40841133017869
HTA2-pos-PSR06002941.hg.1	2.24162080834315	1.70194937913306	1.74520378747832	1.66049262089666	1.83012316903342	2.07389963520612	2.08770340297587	1.68540510596098	2.42173886648095	2.24721349324713
HTA2-pos-PSR06002942.hg.1	4.02761368840936	4.06158595393221	4.37108053729255	3.89270248082402	3.86022401856698	3.71494412950576	3.69428311458804	3.48347147332976	3.52664371588824	3.97761131273262
HTA2-pos-PSR06002943.hg.1	5.12837642172823	5.13539561401202	5.13750443210688	4.90566205584464	4.84412474824136	3.56882348284116	3.87571761242862	3.18665618858698	4.58038181759919	4.01228901948551
HTA2-pos-PSR06002944.hg.1	0.57590791614512	0.375380041001952	1.08592019958765	0.311136687956181	-0.0496195613954641	0.600906358581519	0.625673741758937	0.632950300706167	0.450002104798516	0.127051953497248
HTA2-pos-PSR06002945.hg.1	4.34695238612052	4.44712419862791	4.67892124439654	3.90135077929753	3.80446494532362	2.55132853561212	3.55719436193422	2.880311979001	3.6801514276824	3.44377332846082
HTA2-pos-PSR06002947.hg.1	0.814764835451798	0.668137698778919	0.628686065011498	0.140618425313286	0.967973690825049	0.00356710126862436	0.337478289714159	0.708027667419628	1.15601783112487	0.182606783286548
HTA2-pos-PSR06002948.hg.1	2.77692311186	2.71674545833496	3.47352923202921	2.30542969019277	1.47544120794289	1.23051944996636	0.278666183893306	0.879589726402117	1.00667086144823	0.724205375642106
HTA2-pos-PSR06002949.hg.1	2.86321866988244	2.59635739513533	2.66637222800197	2.88695332353521	2.17895902189479	1.38285994174279	1.61250289372895	1.58498024362185	1.79437140370279	1.23070053226535
HTA2-pos-PSR06005534.hg.1	5.43490570065096	5.33305548863967	4.88630406131649	5.49585571462325	4.87308668364287	5.75838619998017	5.25983128334668	4.78386423617302	4.88471593445705	4.73985344724728
HTA2-pos-PSR06005536.hg.1	6.3945168359173	5.96830643158506	5.14438096705436	5.52494592916386	4.57043261603057	3.68063454036019	4.21899713593979	2.44058028939857	3.96689116752415	1.9882530536805
HTA2-pos-PSR06005543.hg.1	7.01931072817704	6.64951118666715	6.20141975497428	6.22536662068441	5.4955196727027	3.81443198308823	4.10385375372297	3.59399905934612	4.01083932522026	3.42378866864667
HTA2-pos-PSR06005544.hg.1	7.40279003919102	7.37858507870959	6.70176159388912	6.56991348730235	6.97352000957475	4.2938841521678	5.18022098077076	2.34943926708284	4.6115375978038	4.43780897577265
HTA2-pos-PSR06005545.hg.1	4.96480025162609	4.82944640628869	4.75288403708394	3.94717963236157	3.38323283376716	2.15731407182898	2.54292238432869	0.0907118779866005	2.6064750887161	1.01813298944274
HTA2-pos-PSR06007464.hg.1	9.64922701171445	8.88235244814456	9.09652867008564	7.74574857238709	7.18451259169726	5.70467415927258	6.32405870640463	3.84911431043518	5.53004468627095	5.52689272011514
HTA2-pos-PSR06007465.hg.1	7.04856494081357	5.26011514305218	5.5894783234424	4.06086508573714	3.49270686123348	2.36967354067613	2.20313239532297	0.843533170326531	2.4099267985911	1.57109636991813
HTA2-pos-PSR06007468.hg.1	5.02158999948395	2.99708841212205	3.67518860491056	1.50173835049383	0.99786779011833	1.39655687628833	0.0663408814865563	0.563768828088567	0.290094839534979	0.117472724845049
HTA2-pos-PSR06007469.hg.1	9.22349914756292	8.00682288954634	8.20055472234086	6.42967828526728	5.47185664228852	4.92387033091436	4.37627286380768	2.88784111357557	4.10551493958408	4.43879479637584
HTA2-pos-PSR06007471.hg.1	8.87539864654127	8.06391999091595	8.4629701581903	6.70981517436855	5.91130586962213	4.00387329245334	3.99450089575804	0.660969265015868	3.55085875790772	3.99450089575804
HTA2-pos-PSR06007472.hg.1	8.66695587570989	7.7862096879628	8.26632053241775	6.32231043810978	5.75219135147296	4.23253361339581	4.18414238585989	2.18350124992281	3.76555703827527	4.30488595766516
[truncated: 136,746 more rows]
